# Supplementary material for: Cardiac biopsies reveal differences in transcriptomics between left and right ventricle in patients with or without diagnostic signs of heart failure
Source: Sci Rep. 2024 Mar 9;14:5811. doi: 10.1038/s41598-024-56025-1 (PMC10924960; doi:10.1038/s41598-024-56025-1)
Supplement: Supplementary file 2 — Supplementary Table S2. [file 41598_2024_56025_MOESM2_ESM.xlsx]

## Sheet: DE_genes_LV_pEF_vs_Normal
GeneID	logFC	logCPM	LR	PValue	GeneSymbol
ENSG00000002330	-1.51219125426284	1.69516993250196	21.2111518406741	4.11364022975691e-06	BAD
ENSG00000004897	0.290516768210558	6.32876150734091	12.9019053091897	0.000328247816098539	CDC27
ENSG00000005007	-0.395964859102924	5.85899218980893	9.40784544330768	0.00216058959611426	UPF1
ENSG00000005206	-0.711089946490852	2.93928220170382	14.623834316791	0.00013124412797639	SPPL2B
ENSG00000005249	0.377170724310408	5.65891401969651	11.7749385569925	0.000600334941693403	PRKAR2B
ENSG00000005379	-0.441916436001842	4.55468696669113	10.0854471648536	0.0014944489185267	TSPOAP1
ENSG00000005812	0.317869101021179	5.73861151369893	9.01266566673097	0.00268115096339717	FBXL3
ENSG00000006015	-0.776904961191375	2.9650488741813	16.0627649447499	6.12771438896973e-05	C19orf60
ENSG00000006062	-0.471476033455038	4.09307097877967	16.1675517702496	5.79788169886755e-05	MAP3K14
ENSG00000006118	-0.948322977600384	2.2904211340532	14.2162655532479	0.000162955843595433	TMEM132A
ENSG00000006468	0.441603156052116	6.33188900381939	8.64449388883365	0.0032805125491151	ETV1
ENSG00000007080	-0.726764723531374	4.24906139891424	16.1015208369134	6.00358042959372e-05	CCDC124
ENSG00000007255	-0.771962990585081	2.8133497795793	11.9313093247977	0.000551983692564538	TRAPPC6A
ENSG00000007372	0.570376476431541	1.2026896940546	8.49651340695313	0.00355827678947468	PAX6
ENSG00000007376	-1.08284428237414	2.0818223323677	14.9584807709188	0.000109902964684308	RPUSD1
ENSG00000007516	-0.766820987268094	1.52552484080215	9.13716031731454	0.00250469541332729	BAIAP3
ENSG00000007520	-0.639854206304107	4.21878832020487	12.5615597964306	0.000393762949196731	TSR3
ENSG00000007541	-0.658725874755413	3.43387909998807	13.1950602189117	0.000280687981556532	PIGQ
ENSG00000008283	-0.444450106572361	3.63765038006848	9.36771960230221	0.00220840091387639	CYB561
ENSG00000008710	-0.740543230907614	6.157206932345	12.102367675777	0.000503578377179151	NA
ENSG00000010322	-0.361537319368932	5.51813721764849	18.5981498191563	1.61377095306756e-05	NISCH
ENSG00000011009	-0.487362242390959	4.41721447924193	11.420498442852	0.000726382053156807	LYPLA2
ENSG00000011132	-0.72985470229398	2.30847202988875	12.2589271800541	0.000463037638139356	APBA3
ENSG00000011451	-0.76352760624477	4.70828360819486	24.9394905746111	5.91581313753437e-07	WIZ
ENSG00000011485	-0.261828355466116	6.42736105863848	9.0989268667019	0.00255759509058189	PPP5C
ENSG00000013306	-0.486956906124214	5.25242430351734	10.6715018317352	0.00108798746639726	SLC25A39
ENSG00000013563	-0.405000269122307	4.07775000981507	8.33772865042587	0.00388301131285971	DNASE1L1
ENSG00000013810	-0.612015050761631	1.85819422885778	8.02718796460626	0.00460803260130406	TACC3
ENSG00000014216	-0.382178948790873	6.10987081505096	14.2040439606715	0.000164017645122738	CAPN1
ENSG00000015532	-0.565672708008902	3.83427846198874	17.1679491406722	3.42160892394563e-05	XYLT2
ENSG00000019144	-0.309758501951532	6.31941831213637	8.56065697734968	0.00343505437853668	NA
ENSG00000020129	-0.617191196379826	5.04710109090993	21.2682077231367	3.9929936933503e-06	NCDN
ENSG00000021762	-0.548323023880533	3.44466470482149	9.14171969728191	0.00249846162579659	OSBPL5
ENSG00000022567	-0.466361387796944	3.6817733956641	10.9176831873385	0.000952506557374732	SLC45A4
ENSG00000023191	-0.789925179545858	6.39747261231437	17.800723964792	2.45289893681751e-05	RNH1
ENSG00000025770	-0.412837834801821	4.84500889591614	9.71099888267606	0.00183168428941197	NCAPH2
ENSG00000027847	-0.519298012555756	3.21924806434603	17.7976045312394	2.45692375847516e-05	B4GALT7
ENSG00000029363	0.30143627242609	6.72211031987995	15.5352140866372	8.09825517238279e-05	BCLAF1
ENSG00000030582	-0.486058424888222	6.78909563658951	8.52257876769538	0.00350767101485161	GRN
ENSG00000031691	0.544654158040972	3.196930559861	9.55881161217519	0.00198991890105075	CENPQ
ENSG00000031823	-0.336856041196569	5.30331253677585	14.1430543081634	0.000169421445313778	RANBP3
ENSG00000032444	-0.617674868272439	4.3159580688126	16.9775010167736	3.782540746397e-05	PNPLA6
ENSG00000036054	0.470441338052386	5.33240765574073	12.9270757046717	0.000323863328499226	TBC1D23
ENSG00000037042	-0.366652006893787	3.97359837636258	10.3363781527385	0.00130433699101964	TUBG2
ENSG00000038274	0.338657579937427	6.65958289675725	11.8724186761849	0.000569713770303572	MAT2B
ENSG00000038358	-0.362521440076557	4.2440626116094	10.0956188361442	0.00148622242987183	EDC4
ENSG00000039523	-0.39966091472041	5.41966207287862	9.89239395043173	0.00165963319232049	RIPOR1
ENSG00000041988	-0.472265695455868	3.22031339085089	11.8188821022041	0.000586330529228781	THAP3
ENSG00000043093	0.347216354716661	5.04901060680278	8.81115913872356	0.00299393773397208	DCUN1D1
ENSG00000044090	-0.32836480852842	4.15931807547836	9.35041829076908	0.00222934582197171	CUL7
ENSG00000047932	0.36254143610575	5.84226991650515	13.5543627038349	0.00023175210844305	GOPC
ENSG00000049283	-0.614086744769163	3.25710749866355	10.3736953746174	0.00127823440247079	EPN3
ENSG00000049656	-0.251538307411153	5.16162654525517	8.80783758211357	0.00299939302513478	CLPTM1L
ENSG00000050820	-0.919128142911431	5.01297007291327	21.3377426782026	3.85074938567409e-06	BCAR1
ENSG00000051009	-0.356981969150529	4.42986345672811	11.734438006882	0.000613541089240107	FAM160A2
ENSG00000051523	-0.834010774464642	2.38279919675698	12.8938790304458	0.000329658480075599	CYBA
ENSG00000053770	0.293544124160079	6.1600649139127	9.47763737870524	0.0020799165494263	AP5M1
ENSG00000053918	-0.646406844876537	5.07622098795915	23.2941709714892	1.39020690915144e-06	KCNQ1
ENSG00000054148	-0.399710393804449	6.8379703618562	10.9809667755786	0.000920523965307658	PHPT1
ENSG00000055070	-0.269049372922563	5.99402795365084	9.8244263929618	0.00172209398641262	SZRD1
ENSG00000055118	-0.48490419344754	6.54467122287747	14.9482567726553	0.000110500108696391	KCNH2
ENSG00000055813	-1.04415274326881	0.956719616166793	19.4604664222394	1.02703500060842e-05	CCDC85A
ENSG00000055950	-0.305194993876504	4.68376115690863	10.2388378103412	0.00137514201536271	MRPL43
ENSG00000057019	0.448765650129511	6.7225704649263	15.2395515811862	9.46991998202567e-05	DCBLD2
ENSG00000059122	-0.65394380838858	4.62434259419117	14.9073839508755	0.000112920135377457	FLYWCH1
ENSG00000059145	-0.66162248131992	2.66770525478856	13.6531788322009	0.000219868773394834	UNKL
ENSG00000060069	-0.502570607343975	2.68351709966962	9.95021621980942	0.00160830506666665	CTDP1
ENSG00000060656	-0.534591703345998	4.23913098628412	10.9392299008232	0.000941492938627052	PTPRU
ENSG00000061794	0.218730138498277	6.89998046921986	8.65238269598238	0.00326633933317953	MRPS35
ENSG00000061938	-0.842617561695564	3.60330639406048	20.113605808978	7.29756885598202e-06	TNK2
ENSG00000062822	-0.925513016708295	1.61530322951382	12.9269402068747	0.00032388677236255	POLD1
ENSG00000063127	0.788347361153254	0.566109763878009	11.381756525691	0.000741689474412152	SLC6A16
ENSG00000063176	-0.895748961080257	1.46009724059809	11.359403099145	0.000750669457979822	SPHK2
ENSG00000063241	-0.468398769334869	4.86433309142123	8.72216086061786	0.00314365226769851	ISOC2
ENSG00000063245	-0.657093345080395	5.96331999484065	18.110541841523	2.08444213712736e-05	EPN1
ENSG00000063660	-0.742485078246499	7.35898931297671	15.2903583671071	9.2185840821503e-05	GPC1
ENSG00000063854	-0.311703892880118	6.80393912574779	8.36407833632362	0.00382710676346947	HAGH
ENSG00000064201	-0.651171641816509	3.32521140022891	13.3119741582459	0.000263716556197139	TSPAN32
ENSG00000064687	-0.829875925908137	1.59649743194351	12.0130984240569	0.000528279599117745	ABCA7
ENSG00000064932	-0.571111246539422	2.82422012114725	9.12000925086168	0.00252828683641208	SBNO2
ENSG00000064961	-0.52048123068094	3.67683392430209	14.8251631001267	0.000117951152609855	HMG20B
ENSG00000065000	-0.378699049539381	6.20775825939778	13.2843235930771	0.000267634571993069	AP3D1
ENSG00000065029	-0.246911034162675	5.58269538960187	8.37855800665215	0.0037967353931541	ZNF76
ENSG00000065054	-0.742980144070307	6.36223633820351	8.52165400787852	0.00350945385017345	SLC9A3R2
ENSG00000065154	0.274264292784182	6.06817979829411	13.1803600809542	0.000282898392636525	OAT
ENSG00000065268	-0.911461507854712	3.40027410081805	16.2432290735026	5.5708327230014e-05	WDR18
ENSG00000065717	-0.500089321940362	4.67360666738325	11.9811209479997	0.000537422461004996	TLE2
ENSG00000065989	-0.433895973597462	4.54042264918627	8.15972178871556	0.00428309411042662	PDE4A
ENSG00000066735	-0.914390849119023	2.85376995952416	13.2735148466399	0.000269182048184292	KIF26A
ENSG00000066926	0.325392167691674	6.04626701632286	12.2902203823204	0.000455337965298879	FECH
ENSG00000067167	0.334113794516428	6.51109948039579	9.47381414092088	0.00208425572788003	TRAM1
ENSG00000067208	0.303440224300886	4.29962110636545	8.52252438296647	0.0035077758371443	EVI5
ENSG00000067836	-0.406804201081801	6.02346564396204	11.7790181641598	0.000599020706159455	ROGDI
ENSG00000067955	0.425479238782766	4.59677829431049	10.2849506101498	0.00134119609838066	CBFB
ENSG00000068001	-0.851607037853877	5.08840476084742	13.0632213731088	0.000301151041696226	HYAL2
ENSG00000068137	-1.05188065184071	3.68952668641347	27.1560775696121	1.87674286613558e-07	PLEKHH3
ENSG00000070047	-0.612754656732657	4.17711768884015	16.5981591296161	4.61958388317645e-05	PHRF1
ENSG00000070367	0.319145412016077	6.20909869443267	10.405284402431	0.00125655208703905	EXOC5
ENSG00000070601	-0.759185131351941	1.24597975296468	9.39630644586509	0.00217423015503403	FRMPD1
ENSG00000070831	0.241935930404406	7.35896753413882	10.1665518887356	0.00143011486571656	CDC42
ENSG00000071564	-0.625616081133246	3.38449711701873	12.2928584708351	0.000454694800223893	TCF3
ENSG00000071575	0.379176881348648	5.67913437321958	10.6778603727391	0.00108425399559019	TRIB2
ENSG00000071655	-0.944420508722985	4.20343364828396	15.6541757602952	7.60444875049742e-05	MBD3
ENSG00000071889	-0.494917447747588	4.89491784882521	14.8283785526569	0.000117750226416029	FAM3A
ENSG00000072071	-0.564607671908374	4.05063673905385	15.4987752045056	8.25587309041962e-05	ADGRL1
ENSG00000072134	-0.396768410879435	5.16841012268597	9.56776495231987	0.00198023723025135	EPN2
ENSG00000072163	-0.555752572445849	6.76608177320265	15.4627428118686	8.41476787461844e-05	LIMS2
ENSG00000072401	0.402418707521573	6.4864706724476	9.85803429781872	0.00169091678736734	UBE2D1
ENSG00000072518	-0.295229912720673	5.1317391117136	8.45659747601831	0.00363721644145667	MARK2
ENSG00000072958	-0.325152005978673	5.01488928063317	9.33030347442229	0.00225395023447143	AP1M1
ENSG00000073169	-0.7875184795295	2.53514434083584	13.5699265286853	0.000229838376061051	SELENOO
ENSG00000073584	0.364429294597092	5.61021846700075	11.8553939555715	0.00057494571617126	SMARCE1
ENSG00000073670	-0.838578557991361	4.7744218031881	16.8537532819823	4.0373409076729e-05	ADAM11
ENSG00000074071	-0.490193014837305	4.60625845689511	15.1928340172674	9.70710883131072e-05	MRPS34
ENSG00000074660	-0.685777476579332	3.67103306607676	9.22799395611268	0.00238342636262812	SCARF1
ENSG00000074695	0.356359267459137	7.24638997366273	14.629436525657	0.000130854577462711	LMAN1
ENSG00000074855	-0.65997017578102	2.74801443011758	13.586549851271	0.000227811950374838	ANO8
ENSG00000074964	-0.512092584676863	6.09198589768537	16.7550596792945	4.25287042310248e-05	ARHGEF10L
ENSG00000075223	0.347367028898529	6.77769453849532	8.31026070489066	0.00394217323146749	SEMA3C
ENSG00000075399	-0.62810442294772	2.78218592306851	12.7324115442029	0.000359372857194662	VPS9D1
ENSG00000075426	-0.472459236957509	4.98666747958808	10.3362828870626	0.00130440431312217	FOSL2
ENSG00000075702	-0.789359225141022	5.53334598758093	12.0999760456044	0.000504224707193281	WDR62
ENSG00000076053	0.382115108933669	4.1983161876328	10.6660014321853	0.0010912275609655	RBM7
ENSG00000076554	0.359697397735806	4.05143823362761	9.20476964869388	0.0024138536884001	TPD52
ENSG00000076555	-0.373279985665593	7.15357880924746	8.93294946357543	0.00280071713238041	ACACB
ENSG00000076864	-0.549567493231236	2.87165774675853	9.07134969005021	0.00259645356158556	RAP1GAP
ENSG00000076924	-0.572596436718174	4.26738352020844	8.99789700926954	0.00270290459085398	XAB2
ENSG00000076928	-0.612988686501678	4.21448073178032	9.86658920722002	0.0016830723330344	NA
ENSG00000076984	-0.503209729439763	4.34393524336519	11.6343995419424	0.000647432390642982	MAP2K7
ENSG00000077147	0.330572237723714	7.33745386068284	14.5722427476311	0.000134886896874597	TM9SF3
ENSG00000077232	0.308372002818224	6.71177892513511	10.008000065244	0.00155861684786993	DNAJC10
ENSG00000077348	-0.720156781442938	3.61243251169446	10.0374874251322	0.00153386279423133	EXOSC5
ENSG00000078061	-0.252548776304202	5.99669682377559	8.63865002563849	0.00329105205909751	ARAF
ENSG00000078140	0.270018003998502	6.00694081360912	9.63278430080467	0.0019113463974669	UBE2K
ENSG00000078808	-0.430216667482106	6.3641123416731	14.8054047217776	0.00011919340653445	SDF4
ENSG00000078814	-0.421159746782283	7.37297784260178	9.83893110925665	0.00170856750858852	MYH7B
ENSG00000079313	-0.644366249945533	2.87452308087277	12.4501883762522	0.000417949665191077	NA
ENSG00000079332	0.233986508768579	6.77613677312724	8.539376221282	0.00347544715795552	SAR1A
ENSG00000079432	-0.710432149149456	4.6077955402606	16.9477543878502	3.84227424723241e-05	CIC
ENSG00000079805	-0.287722879428274	6.86348228751287	9.3931561443323	0.00217796936699751	DNM2
ENSG00000079999	-0.383943159821619	6.07853155751748	15.2492784361579	9.42127422622509e-05	KEAP1
ENSG00000080189	-0.357944658943134	4.12890124267139	9.99389548977854	0.00157060003648252	SLC35C2
ENSG00000080371	0.329922298977615	7.65638638655037	14.5988768400946	0.000132993786020972	RAB21
ENSG00000080493	0.296013467542221	5.22996002727382	9.62594459102365	0.00191847754249836	SLC4A4
ENSG00000080573	-0.59794761063846	4.19211671405478	10.1914249960605	0.00141095237432271	COL5A3
ENSG00000081189	0.35004200920127	6.16666881655604	10.2875751034249	0.00133928978998714	MEF2C
ENSG00000082014	-0.293169830919849	5.86241551620688	8.9356266626319	0.00279661504609134	SMARCD3
ENSG00000082153	0.403246822395302	5.64631572000478	16.3670452472967	5.21847133725342e-05	BZW1
ENSG00000082213	0.293485405723468	5.40050437548672	9.52306822813178	0.002029050586568	C5orf22
ENSG00000083720	0.323234198204391	9.2707700510995	8.67461742059707	0.00322672586771429	OXCT1
ENSG00000083937	0.319156992489803	5.85164040304836	12.0006490924571	0.000531820244666107	CHMP2B
ENSG00000085365	0.421408822715873	5.60380824018152	12.5466246460962	0.000396922619057419	SCAMP1
ENSG00000085644	-0.628937564229984	2.93832763897057	11.0328330870525	0.00089512244844871	ZNF213
ENSG00000085872	-0.595090745224704	3.0237435043481	10.8984563330141	0.000962444331394986	CHERP
ENSG00000086504	-0.426654694332572	5.58002073242143	9.88525373671006	0.00166608554990044	MRPL28
ENSG00000086544	-0.465389504647373	3.87170060115875	14.8014305438101	0.00011944485857704	ITPKC
ENSG00000086666	0.300132553120185	6.65090198189398	9.67626808473905	0.00186663391445262	ZFAND6
ENSG00000086730	-0.79295508758021	0.363680913544919	8.86918684742193	0.00290024299728612	LAT2
ENSG00000087077	-0.733004440931378	4.0146140372429	14.4945395733915	0.000140566408770317	NA
ENSG00000087087	-0.38172455305247	5.2059051931715	15.1086311542042	0.000101498165115897	SRRT
ENSG00000087266	-0.466099040635591	4.2565033310571	13.720442724883	0.000212132861410181	SH3BP2
ENSG00000088256	-0.632879629849067	5.48651235046846	11.5381155705011	0.000681837165937234	GNA11
ENSG00000089101	0.402875252690326	5.76911901097754	8.73362196207596	0.00312395323186159	CFAP61
ENSG00000089820	-0.761380271333295	1.69009797098848	9.28487562779255	0.00231053608907613	ARHGAP4
ENSG00000090006	-0.648839924103012	7.12300076573021	8.14816774452024	0.00431046912619202	LTBP4
ENSG00000090013	-0.558146092003062	5.83549515029947	12.83846070176	0.000339566842111588	BLVRB
ENSG00000090238	-0.628015879251709	4.78884211879265	10.5876452752792	0.00113845885354596	YPEL3
ENSG00000090316	-0.451404467843134	5.2900885700051	13.9409109171879	0.000188647562829372	MAEA
ENSG00000090372	-0.573808428746101	5.2847775053113	16.75006529816	4.26407972402264e-05	STRN4
ENSG00000090581	-0.499898667240163	4.36485694546074	12.4801762401442	0.000411293392082952	GNPTG
ENSG00000090975	-0.547243517083977	4.50828233110656	16.4025501124695	5.12162788894961e-05	PITPNM2
ENSG00000091009	0.505879247997694	4.21958500574059	17.481807125739	2.90070204749829e-05	RBM27
ENSG00000091039	0.35453480277462	5.49608797687862	12.3099646169572	0.000450546513582464	OSBPL8
ENSG00000091073	-0.638244637127925	1.9139018642891	8.66885005309691	0.00323695389458522	DTX2
ENSG00000091140	0.344613715451354	9.47605774296749	10.7935893888654	0.00101852196412911	DLD
ENSG00000092758	-0.972088128858045	0.511204806136315	8.63721879735684	0.00329363854675934	COL9A3
ENSG00000093010	-0.566837250953222	4.86527544820737	10.3762145678827	0.00127649144965529	NA
ENSG00000095321	-0.34049156402202	6.4888183650108	8.6616122083114	0.00324983634633697	CRAT
ENSG00000095370	-0.56460801621841	4.6887227909053	9.03676848443912	0.00264602955054867	SH2D3C
ENSG00000095906	-0.982153836549337	3.93016696795045	16.2362028129576	5.59153107861227e-05	NUBP2
ENSG00000099203	-0.520554996014062	2.91853401047261	8.865748947285	0.00290571010197338	TMED1
ENSG00000099246	0.307308509452397	7.28923416054739	8.65655550334069	0.00325886755106686	RAB18
ENSG00000099331	-0.346698768351823	4.73325802901915	8.1282527984213	0.00435807243683289	MYO9B
ENSG00000099624	-1.01415295649817	6.27812046661495	15.8553602170251	6.83725928951781e-05	ATP5D
ENSG00000099795	-0.915751706076167	6.98616416285257	16.5884467214152	4.64330204928265e-05	NDUFB7
ENSG00000099800	-0.744745931928772	4.57113749057201	22.3169801678822	2.31153596799336e-06	TIMM13
ENSG00000099804	-0.499776015290977	5.47949379052448	13.6851760068986	0.000216154005110574	CDC34
ENSG00000099814	-0.653486509532758	3.4762183309492	9.4805101425407	0.00207666213863028	CEP170B
ENSG00000099817	-0.443282084986374	6.08391121393211	9.91188797319169	0.00164214574126423	POLR2E
ENSG00000099821	-0.64972982957088	4.58009990536184	16.0670160847903	6.11397301896111e-05	POLRMT
ENSG00000099849	-1.48052088698032	0.415292168279841	17.9295671715252	2.29232115602033e-05	RASSF7
ENSG00000099889	-0.840418612095797	3.97026246453284	19.6381531657954	9.35817273018524e-06	ARVCF
ENSG00000099899	-0.587263908702492	3.37250652363552	15.5731461732724	7.93739320945115e-05	TRMT2A
ENSG00000099904	-0.84180366954278	3.81371502059743	18.864206819261	1.40361794103516e-05	ZDHHC8
ENSG00000099910	-0.390492314078825	4.22484737218901	11.1628540217538	0.000834514433143761	KLHL22
ENSG00000099917	-0.518669618183136	4.72381325067882	16.3745890952246	5.19774176585866e-05	MED15
ENSG00000099949	-0.4575204603934	4.6512186455652	17.7082360854174	2.57509240203222e-05	LZTR1
ENSG00000099991	-0.464446668463367	5.15902919631343	18.4278533648836	1.7645970679746e-05	CABIN1
ENSG00000100034	-0.654827036384062	4.94100370633318	16.1364853640173	5.89376133328197e-05	PPM1F
ENSG00000100056	-0.535581085871274	3.11188346675731	15.8626927714256	6.81081794550088e-05	DGCR14
ENSG00000100065	-0.597416892021633	4.04140294505948	8.42967363385021	0.00369146595200764	CARD10
ENSG00000100083	-0.321123230252538	4.79944379571624	8.06086210044248	0.00452316564637848	GGA1
ENSG00000100097	-0.64762152092246	8.06551210649057	12.6250508739692	0.000380611522571522	LGALS1
ENSG00000100106	-0.434207353098204	6.41614812558058	12.182607421901	0.000482371700005689	TRIOBP
ENSG00000100151	-0.355816274848265	4.35950373166621	9.1342933412399	0.00250862335249824	PICK1
ENSG00000100239	-0.433941411177191	5.71059716246286	15.3308116777912	9.02327366257706e-05	PPP6R2
ENSG00000100241	-0.551809807553228	5.50432489411833	11.2777079533238	0.000784433462189961	SBF1
ENSG00000100243	-0.394994198364736	8.05289402519049	10.5636214754352	0.00115335013730155	CYB5R3
ENSG00000100258	-0.622633590129814	4.01140748998722	10.188768222668	0.00141298671697018	LMF2
ENSG00000100263	-0.617178187424949	2.86053065129299	9.02137320285757	0.00266840850020387	RHBDD3
ENSG00000100284	-0.478863685478317	5.70455161149235	16.5305750674492	4.7871876228213e-05	TOM1
ENSG00000100297	-0.468056253884686	3.45685617879502	12.3944238675496	0.000430617836804784	MCM5
ENSG00000100299	-0.5795866324147	3.83126755511361	10.8714126722041	0.000976600089772017	ARSA
ENSG00000100300	-0.730803192716152	5.17120219777139	10.3337929009002	0.00130616517800853	TSPO
ENSG00000100304	-0.585760277165766	3.48204720537495	16.1005871071987	6.00654119945184e-05	TTLL12
ENSG00000100324	-0.370798639487633	4.70747653939904	10.6671658910297	0.00109054080517079	TAB1
ENSG00000100359	-0.553569497832034	4.74110034739589	13.8160004442376	0.000201611945464881	SGSM3
ENSG00000100365	-0.805597613136947	0.649676539838819	9.91864208016104	0.00163613049174139	NCF4
ENSG00000100399	-1.37387140548821	2.53958460397951	34.246750026121	4.85485526789268e-09	CHADL
ENSG00000100401	-0.361718990098155	5.2768865533333	12.4206264212199	0.000424617786133491	RANGAP1
ENSG00000100403	-0.34462089287141	6.24807150655108	11.1813263373006	0.000826246870635639	ZC3H7B
ENSG00000100416	-0.370719554831696	4.66655902432196	10.0849023995228	0.00149489080421451	TRMU
ENSG00000100522	0.362656368960198	2.35155377663474	8.37860437428836	0.00379663853102911	GNPNAT1
ENSG00000100605	-0.445618118123506	6.40165284619587	17.5430442534229	2.80876387389791e-05	ITPK1
ENSG00000100628	-0.415369969517824	7.32623260216359	10.4676121078979	0.00121485647772266	ASB2
ENSG00000100726	-0.917034610653945	3.61759285276169	14.0357751261064	0.000179365459869257	TELO2
ENSG00000100744	0.381777455516824	3.98505758756235	9.35303954116614	0.00222615964035863	GSKIP
ENSG00000100814	0.258555385811105	6.46418070115916	8.66631680327429	0.00324145684620825	CCNB1IP1
ENSG00000100908	-0.602408930414788	1.80204523968442	11.4110662559442	0.000730079180977743	EMC9
ENSG00000101199	-0.533940850446271	4.26301898943868	12.725807634341	0.000360644079178719	ARFGAP1
ENSG00000101216	-0.412939661818628	3.03751610152034	9.32005132736981	0.00226659644453004	GMEB2
ENSG00000101246	-0.601432641834604	4.96470726157837	22.7734547441156	1.82265961851707e-06	ARFRP1
ENSG00000101400	-0.458544994857538	7.97296257781621	12.277031941823	0.000458567095937929	SNTA1
ENSG00000101460	-0.512444399979706	4.62296161041136	9.56156379466707	0.00198693773790468	MAP1LC3A
ENSG00000101473	-0.355615265250968	3.92665526704242	9.37525547653963	0.00219934051954653	ACOT8
ENSG00000101557	0.234058700341716	6.52614549692246	9.96666533505172	0.00159399932084179	USP14
ENSG00000101745	0.254894103564892	5.67225298283809	11.0583556196977	0.000882884108761803	ANKRD12
ENSG00000101928	0.317105823574085	5.32586705970181	10.5204546634769	0.0011806043428419	MOSPD1
ENSG00000101940	-0.453583950345195	6.29172181382627	13.040933756119	0.000304756113157588	WDR13
ENSG00000101986	-0.510297001200786	3.27500594316165	9.59048463507749	0.00195588314665071	ABCD1
ENSG00000101997	-0.441054371119723	3.52370566128718	13.2780554743374	0.00026853087599849	CCDC22
ENSG00000102081	0.375464352314571	5.48468821241702	15.0475362021982	0.000104837018878796	FMR1
ENSG00000102178	-0.300880928811927	6.2935005182867	11.6660416855491	0.000636512933887237	UBL4A
ENSG00000102383	0.427738704659787	3.23574869548203	11.2408678372277	0.000800157340284623	ZDHHC15
ENSG00000102401	0.315516426416068	6.79895219351505	13.1919892207219	0.000281148314193892	ARMCX3
ENSG00000102781	0.36701775654969	5.91650879511925	11.1180952968446	0.000854895339704196	KATNAL1
ENSG00000102858	-0.591947680135576	4.63095659022288	20.7490277605317	5.23581544807809e-06	MGRN1
ENSG00000102879	-1.19351393318827	1.90055694751129	11.3176514150651	0.000767737562357847	CORO1A
ENSG00000102996	-0.614811653537796	6.35971800038741	10.1334428107347	0.00145603196240464	MMP15
ENSG00000103024	-1.00688564878512	2.87961323015307	10.1743667706425	0.00142406598030108	NME3
ENSG00000103061	-0.487305094032064	2.17473415074453	9.35500294670496	0.00222377610818507	SLC7A6OS
ENSG00000103126	-0.58093738998721	3.36255793301389	19.5457192511866	9.82205816806835e-06	AXIN1
ENSG00000103152	-0.742045880198697	2.88463295151019	15.3163027067734	9.0928401067148e-05	MPG
ENSG00000103197	-0.38034387631246	5.48848478138839	8.795929795103	0.00301903338156652	TSC2
ENSG00000103227	-0.708198189029099	2.07203041845575	9.68648456346703	0.00185628346574755	LMF1
ENSG00000103245	-0.561451354415	4.00894210327303	12.472866818809	0.000412905909300496	NARFL
ENSG00000103249	-0.445747268710896	4.41370051047318	8.29262735344762	0.00398063544255512	CLCN7
ENSG00000103253	-1.33778675095339	1.45310369399087	10.9570978353533	0.000932457443820379	HAGHL
ENSG00000103254	-0.939400020651165	1.15746234301341	10.6441938883696	0.00110416998591693	FAM173A
ENSG00000103264	-0.270434637005003	5.84366483683726	8.34022973838402	0.00387766940616818	FBXO31
ENSG00000103266	-0.748844466625729	3.5803642339597	18.2449264737767	1.94242642199101e-05	STUB1
ENSG00000103316	0.428712868216372	8.06648987246266	22.1986024563608	2.45852687590613e-06	CRYM
ENSG00000103326	-0.852176674739346	2.4035838603919	9.21858604926837	0.00239570495740837	CAPN15
ENSG00000103363	-0.680697402916685	6.77141309248705	11.5436079421286	0.000679825829431954	ELOB
ENSG00000103507	-0.326345786346785	6.39013950784808	12.2153622370918	0.000473976071322244	BCKDK
ENSG00000103549	-0.455137370370383	4.09140583311752	15.4265011473785	8.57768971059697e-05	RNF40
ENSG00000103653	-0.443326151461942	4.20629471336539	16.1856563216982	5.74273101474203e-05	CSK
ENSG00000103769	0.290550308391058	6.68308713809384	14.2314992834127	0.000161642036394234	RAB11A
ENSG00000104154	0.400659819883127	2.61203843702641	8.69176237894122	0.00319651398360016	SLC30A4
ENSG00000104164	0.290411197801256	5.80568816577183	9.27422970440205	0.0023240040319107	BLOC1S6
ENSG00000104331	0.317066840032147	7.45582999255619	15.5572906059638	8.00423857638223e-05	IMPAD1
ENSG00000104343	0.493387723812133	4.98022804080685	10.1384472913969	0.00145208425829095	UBE2W
ENSG00000104381	0.570733718683403	2.03690890681451	11.9474748104323	0.000547214958831404	GDAP1
ENSG00000104388	0.34244502590595	7.63054815323062	11.4737934168617	0.000705844583061907	RAB2A
ENSG00000104518	-0.916137879971951	3.6078199071566	22.5523703259305	2.04492064228132e-06	GSDMD
ENSG00000104643	0.245235342079976	5.57482698973087	8.50488721713382	0.00354193864955223	MTMR9
ENSG00000104671	0.305853073841229	5.18156830263954	13.9756704016428	0.000185191598099573	DCTN6
ENSG00000104765	0.276036669546109	6.09348514985949	10.0963418581914	0.00148563942379184	BNIP3L
ENSG00000104805	-0.37673504649812	7.29759188030588	10.8623193519859	0.000981407053827765	NUCB1
ENSG00000104823	-0.805448676688045	7.80464789680864	26.3058196384741	2.914092483094e-07	ECH1
ENSG00000104866	-0.570869937035626	3.65167026726554	9.39866261169417	0.00217143778927849	PPP1R37
ENSG00000104870	-0.503972111620934	5.50360030150131	13.803062318741	0.00020300507402317	FCGRT
ENSG00000104881	-0.657582123316474	5.97406755192775	28.7796622118883	8.10982695477734e-08	PPP1R13L
ENSG00000104885	-0.522068413921593	2.53710510135175	9.10524419261797	0.00254877688214814	DOT1L
ENSG00000104886	-0.463378147770831	4.65597351369039	16.0056494350016	6.31537507340415e-05	NA
ENSG00000104897	-0.673181928909272	3.30312350627914	9.93888833732476	0.00161823245037428	SF3A2
ENSG00000104903	-0.867809939256451	0.964535872201395	9.37687245590417	0.0021974013407397	LYL1
ENSG00000104907	-0.375092181229308	3.62469749883151	8.38374590468506	0.0037859134369307	TRMT1
ENSG00000104915	-0.530026533002188	4.17057759772402	22.5731476005442	2.02292362357052e-06	STX10
ENSG00000104936	-0.432693036894287	6.90150631442413	9.18950708332194	0.00243406429470833	DMPK
ENSG00000104957	-0.4520672762458	3.52431468086862	10.7422593837149	0.00104716405679087	CCDC130
ENSG00000104960	-0.407695744981241	3.45906516126517	8.18756786706535	0.00421784323746657	PTOV1
ENSG00000104964	-0.29219816959344	7.92715572612101	11.1332413468213	0.000847942864210876	AES
ENSG00000104969	-0.550269650385262	6.15781961814994	12.5154959242841	0.00040359064751134	SGTA
ENSG00000104973	-0.568333807447575	4.59042816936145	11.9408992827306	0.000549149666484178	NA
ENSG00000104976	-0.627418806605791	2.41979060166802	9.69520886219399	0.00184749082089477	SNAPC2
ENSG00000105063	-0.524533875260827	5.14611700902232	17.0194569718878	3.69987324421319e-05	PPP6R1
ENSG00000105135	-0.474823194108755	6.60634361269173	10.8288726616558	0.000999294625101396	ILVBL
ENSG00000105137	-0.456287598969951	3.94565221653533	8.25982643151317	0.00405320029954335	SYDE1
ENSG00000105204	-0.541727038088885	4.55895252760569	13.0884067662386	0.000297128960421071	DYRK1B
ENSG00000105221	-0.341696743058872	6.83508451281213	10.2854021027533	0.00134086795989689	AKT2
ENSG00000105223	-0.437985278516748	6.44107014880013	10.5325412206006	0.00117290822800853	PLD3
ENSG00000105298	-0.67153767017069	2.28154804398818	10.7045799212794	0.00106870649768546	CACTIN
ENSG00000105321	-0.441866554170753	3.11485564841877	8.32777638092788	0.0039043419736094	CCDC9
ENSG00000105325	-0.513475348925843	4.1114987216463	12.2272521401785	0.000470965096176916	FZR1
ENSG00000105339	-0.31757386797346	4.21991617974386	8.25529794703072	0.00406332379042674	DENND3
ENSG00000105355	-0.595251199509645	3.93671071373076	17.5417653038022	2.81065375355541e-05	PLIN3
ENSG00000105357	-0.52404317191083	6.30444336543768	11.1708490305994	0.000830925932798268	MYH14
ENSG00000105364	-0.449070877197216	4.64485699644953	9.943998234088	0.00161374664282867	MRPL4
ENSG00000105379	-0.61061490607083	4.99598321182271	11.4909650085174	0.000699353169083769	ETFB
ENSG00000105397	-0.596681478437195	4.91852902811594	16.8841413761659	3.97321568516526e-05	TYK2
ENSG00000105401	-0.349760615545033	6.72184376978287	11.8894523823079	0.000564527166337634	NA
ENSG00000105404	-0.674718707505855	3.69142880868874	13.3468857375941	0.000258852133892201	RABAC1
ENSG00000105518	-0.578027880933121	3.30850573345925	13.2490430412815	0.000272719059101244	TMEM205
ENSG00000105538	-0.79330377900811	3.71306336141544	14.9498389129609	0.000110407488901808	RASIP1
ENSG00000105559	-0.484944689995232	3.89408087677921	12.3050320414514	0.000451738742743063	PLEKHA4
ENSG00000105618	-0.425281653832037	3.98954716401333	10.5417935545684	0.00116705112216345	PRPF31
ENSG00000105619	-0.684926648057302	2.31704404240806	14.650766017738	0.000129382050319959	TFPT
ENSG00000105656	-0.558602164479873	2.43296363767132	10.5632470041552	0.00115358380862333	ELL
ENSG00000105669	-0.677969190911324	4.7747869374994	11.9708307150247	0.000540398442849414	COPE
ENSG00000105671	-0.424510547414092	4.03172987018114	8.92046317744951	0.00281992985737788	DDX49
ENSG00000105698	-0.277520269420081	6.46944781320822	10.1951564873739	0.0014081001057857	USF2
ENSG00000105701	-0.750064403745292	6.75558576665412	17.9085745287985	2.31774521435575e-05	FKBP8
ENSG00000105722	-0.745286119552633	3.61360713552948	12.126956720021	0.000496981569376292	ERF
ENSG00000105726	-0.470827327951155	3.62856180709122	10.1711775430447	0.00142653137563861	ATP13A1
ENSG00000105732	-0.534773563681092	3.27620984535398	10.1575357649914	0.00143712586736247	ZNF574
ENSG00000105866	0.382754344235586	3.66826812810074	8.6467004937301	0.00327654182607176	SP4
ENSG00000106009	-0.632780790987496	3.36523067038099	8.75212674215244	0.00309241206208782	BRAT1
ENSG00000106211	-0.734045757829707	8.58253974591041	8.95225790979124	0.00277126845393275	HSPB1
ENSG00000106266	-0.447687434537316	3.94237004421411	9.65770615063628	0.0018855891887209	NA
ENSG00000106392	0.362938748021734	4.89540029479382	9.36792621960698	0.0022081519934575	C1GALT1
ENSG00000106400	-0.409151454569794	5.25135576042092	8.8761495356322	0.00288920259869977	ZNHIT1
ENSG00000106460	0.354287276596581	6.38925590134135	8.10067681127924	0.0044248732876351	TMEM106B
ENSG00000106608	-0.324727744045924	5.46937951374877	12.0235323244898	0.000525330485421589	URGCP
ENSG00000106628	-0.293080079295548	6.15818245727526	8.6182070652632	0.00332819283324981	POLD2
ENSG00000106804	0.760140562980812	0.703475814333597	8.43513470374498	0.00368039617260398	C5
ENSG00000107165	0.44350696236054	7.25682928768589	9.30962330084368	0.00227953345554256	TYRP1
ENSG00000107281	-0.819607680860697	3.83606436170183	14.4406118810737	0.000144649085854683	NPDC1
ENSG00000107317	-0.712060875354615	10.7620337005759	16.1728769884501	5.78160477649714e-05	PTGDS
ENSG00000107331	-0.567989505939111	5.00541494215142	15.089271655812	0.000102544418982867	ABCA2
ENSG00000107404	-0.793131582515035	5.48538012824065	17.8150245689421	2.43453234034539e-05	NA
ENSG00000107551	-0.283220880713028	6.82355121104174	9.70172345951421	0.0018409527265355	RASSF4
ENSG00000107816	-0.594989176475296	4.98616310771063	14.0135539414847	0.00018149760326854	LZTS2
ENSG00000107872	-0.952868711401472	1.19371258694758	15.0640930329546	0.000103921414285442	FBXL15
ENSG00000108262	-0.443958415497373	5.02589489552282	10.1726589561654	0.00142538564942096	GIT1
ENSG00000108448	-0.706571421932717	3.9162084870273	11.4334028784211	0.000721354530952657	TRIM16L
ENSG00000108479	-0.94661793067784	2.3249007651892	18.9217333138143	1.36192253414926e-05	GALK1
ENSG00000108551	-1.61139872928627	3.02532076246414	17.6771056783137	2.61758256738645e-05	RASD1
ENSG00000108557	-0.747927763025574	4.51831927430705	12.8433923838556	0.000338673052469034	RAI1
ENSG00000108639	-0.564856664729187	6.7479365930908	15.6209926280823	7.73906268852554e-05	SYNGR2
ENSG00000108823	-0.474777837839814	6.67985858917526	12.1065808749615	0.00050244180768697	SGCA
ENSG00000108840	-0.415219357884428	6.43538884436427	10.8793873604337	0.00097240406156264	HDAC5
ENSG00000109133	0.364672824833967	4.6494745709153	11.8803505094748	0.000567292642534643	TMEM33
ENSG00000109171	0.260957147894586	6.70570309098342	8.86993216399628	0.00289905913973886	SLAIN2
ENSG00000109184	0.327845202685313	5.03223742164175	9.74227666547669	0.00180077723806722	DCUN1D4
ENSG00000109332	0.301865623096115	7.95451816234219	13.130385651483	0.000290544961774127	UBE2D3
ENSG00000109452	0.621111716763684	6.68936630577801	8.96566596557153	0.00275100403352427	INPP4B
ENSG00000109458	0.256749962823633	6.56917908336847	8.07878833501729	0.00447863810902078	GAB1
ENSG00000109736	-0.97753759184054	2.99804034149018	17.8485239270402	2.39204746118545e-05	MFSD10
ENSG00000109881	-0.767876295140436	2.69156398965279	10.551559587971	0.00116090092181615	CCDC34
ENSG00000110046	-0.581630098138554	3.94823835322042	9.58404666677371	0.0019627532531224	ATG2A
ENSG00000110057	-0.605186733662894	1.5526319981804	8.36598565264321	0.00382309204227807	UNC93B1
ENSG00000110492	-0.697602220550604	2.13098676207533	10.4281497751167	0.00124109013133511	MDK
ENSG00000110628	-0.712324232496518	3.09742303688494	10.4075979360375	0.00125497881145393	SLC22A18
ENSG00000110697	-0.85584063374997	4.57279687614615	17.1296332283902	3.49133051233877e-05	PITPNM1
ENSG00000110711	-0.454305457140491	4.9098248188822	13.3544624775176	0.000257808425671544	AIP
ENSG00000110717	-0.676740945625939	6.7924109863128	14.0845557862173	0.00017477296323803	NA
ENSG00000110719	-0.696594706416809	2.83663010199932	9.11829561368456	0.00253065631577164	TCIRG1
ENSG00000110844	-0.472895388420686	3.26706745972502	12.5418838596655	0.000397930914843032	PRPF40B
ENSG00000110921	-0.403121058784508	3.34853343726649	8.83069115082026	0.00296206182279533	MVK
ENSG00000110958	0.261830132593537	7.19716656618246	9.27471335250445	0.00232339045491949	PTGES3
ENSG00000111269	0.253532413031508	5.67247616256709	8.46129782056042	0.00362782905763198	CREBL2
ENSG00000111676	-0.447172577925954	6.44417067955937	13.1346905667321	0.000289878145765182	ATN1
ENSG00000111897	0.289728155112529	8.76776509389868	10.6994521080776	0.00107167266986881	SERINC1
ENSG00000112033	-0.379984028513294	4.41419803040704	11.1440933596658	0.000842996643342134	PPARD
ENSG00000112308	0.248409780983065	6.18382433571842	8.65951952219553	0.00325357076553287	C6orf62
ENSG00000112514	-0.362569739089924	5.70423134608847	10.3168115050981	0.00131823838852247	CUTA
ENSG00000112531	0.279560552223658	9.12868436765884	8.32664966203066	0.00390676436593405	QKI
ENSG00000112561	-0.532730365659953	4.76962588823575	13.8130283499174	0.000201931114831577	TFEB
ENSG00000112667	-0.705385704634978	3.17151808375481	12.7958211692773	0.000347394463077347	DNPH1
ENSG00000112697	0.265454123897264	6.98538122667213	10.572346543645	0.00114791920146813	TMEM30A
ENSG00000112759	-0.35964760660571	7.64641798334325	9.71823830490749	0.00182448319069318	SLC29A1
ENSG00000112787	-0.643220388542644	4.68285688458599	15.5760326016214	7.92528490108158e-05	FBRSL1
ENSG00000112902	0.407568731477984	6.50641374584086	10.7288911402431	0.00105475633622529	SEMA5A
ENSG00000112992	0.277525676803927	9.94195116269522	8.71617391566336	0.00315399260932668	NNT
ENSG00000113369	0.618868123309263	4.96407929799669	16.8487928775382	4.04790673394115e-05	ARRDC3
ENSG00000113430	-0.903919549134595	2.42855141290787	22.5371507657122	2.06118578776882e-06	IRX4
ENSG00000113504	-0.531879189575378	7.43948262045017	14.7879828602547	0.000120299680330785	SLC12A7
ENSG00000113575	0.297801025972346	7.68188777894379	9.48005121931475	0.00207718168308481	PPP2CA
ENSG00000113580	0.228392985142687	6.60351140185598	9.3843427735069	0.00218846497571667	NR3C1
ENSG00000114062	0.238650830565826	7.1816284006385	10.1633287088903	0.00143261724713035	UBE3A
ENSG00000114270	-0.842389982433476	2.8953705632428	10.3633145785277	0.00128544200788001	NA
ENSG00000114353	-0.336482903812525	7.31871762696714	8.94140168559219	0.0027877871418489	GNAI2
ENSG00000114626	-0.47558550191666	4.67905086849471	11.5075028748957	0.000693158335461561	ABTB1
ENSG00000114744	0.283619375480401	4.67720818541051	10.5616354308625	0.00115458998246186	COMMD2
ENSG00000114923	-0.558239348472764	8.70151772973381	22.9038418902744	1.70311108248393e-06	SLC4A3
ENSG00000115084	0.344792099666996	6.04934144024519	14.4418997767145	0.000144550205638381	SLC35F5
ENSG00000115085	-1.16653798874902	0.297603466158266	9.41784749974363	0.002148836134259	ZAP70
ENSG00000115138	-1.83498186515911	0.37224011552885	23.6387033303755	1.16226196708125e-06	POMC
ENSG00000115194	-0.870116455956219	3.13403020493667	14.6585654016413	0.000128847778219237	SLC30A3
ENSG00000115266	-0.802609318468044	0.680994309181507	8.81740460926248	0.00298370751343984	APC2
ENSG00000115268	-0.656929101660352	5.94896515670197	16.2122060964943	5.66280684610917e-05	RPS15
ENSG00000115275	-0.390747643230421	4.39077259343611	11.3182265308399	0.000767499811303018	MOGS
ENSG00000115286	-0.967653864979631	3.55616837195726	13.8899932778473	0.000193827699671352	NDUFS7
ENSG00000115317	-0.325912535055791	3.76640109725228	9.61406276084452	0.00193092983529066	HTRA2
ENSG00000115520	0.360745522167682	5.58038225235785	10.627939780981	0.00111391744780141	COQ10B
ENSG00000115756	-0.5312128615952	4.0837088760421	12.7937350508299	0.000347782061416962	HPCAL1
ENSG00000115758	0.29253869442486	6.72704533831768	12.6530600110173	0.00037495146765879	ODC1
ENSG00000116260	-0.316854774262246	6.35263474458569	9.33828527596214	0.00224415410910004	QSOX1
ENSG00000116266	0.288298464989241	5.06484087559232	8.72173397048241	0.00314438842841249	STXBP3
ENSG00000116337	-0.712304908226627	2.28531131624564	9.3898513223891	0.00218189899555445	AMPD2
ENSG00000116586	-0.337079105832199	5.07624684924581	11.0555750352071	0.000884209178439886	LAMTOR2
ENSG00000116685	-0.36530248041785	5.6726702699022	10.4762074232149	0.00120921733576395	NA
ENSG00000116747	0.342644818639737	5.07963021875049	12.7465969447788	0.000356657491803602	TROVE2
ENSG00000116786	-0.494249163146978	6.46818732545042	12.084568139229	0.000508408763238019	PLEKHM2
ENSG00000116809	-0.571089524613956	3.71550556024861	16.752779497969	4.25798434215983e-05	ZBTB17
ENSG00000116857	-0.357009684647197	4.97945360780176	9.56312204215613	0.0019852518527888	TMEM9
ENSG00000116871	-0.259807507944555	7.94243591052387	8.31681711473982	0.003927968880129	MAP7D1
ENSG00000117500	0.425440696157935	6.14321927553736	9.40305681277325	0.00216623979776483	TMED5
ENSG00000117984	-0.765205132108245	7.27289443663776	18.3093328056349	1.8778494987777e-05	CTSD
ENSG00000118046	-0.500142945474489	5.20919571692193	13.5164818786557	0.000236477323108844	STK11
ENSG00000118804	-1.24954610415259	1.41971282313999	25.0340357891366	5.63271839741778e-07	STBD1
ENSG00000118816	0.292170924693395	8.56522719919983	8.90870699473601	0.00283814149748099	CCNI
ENSG00000119048	0.343002490805495	7.38667004495827	12.2164321461495	0.00047370433613408	UBE2B
ENSG00000119431	-0.731125936401022	3.95383578607722	26.9470453289419	2.09106563634022e-07	HDHD3
ENSG00000119574	-0.690382379214421	2.44865120022733	9.55984973950819	0.00198879386957389	ZBTB45
ENSG00000119711	0.465286443596724	6.91373724302234	13.3847261358485	0.000253681689611297	ALDH6A1
ENSG00000119729	0.309868210306801	8.72855068941963	8.74942884581859	0.00309699036774135	RHOQ
ENSG00000120725	-0.431039818679646	4.12599968673767	13.4712002704154	0.000242253288173303	SIL1
ENSG00000120913	-0.687412727785983	2.23120818881781	12.8153256007121	0.00034379157361554	PDLIM2
ENSG00000121310	-0.317527262820996	6.28643750012008	9.96884868980673	0.00159211017823191	ECHDC2
ENSG00000121680	-0.515806315162931	3.00304033232371	8.44663751077297	0.00365718989324791	PEX16
ENSG00000121753	-0.960595632676542	2.82047363151383	11.5128786211013	0.000691156623634995	ADGRB2
ENSG00000122121	0.854504489322785	0.277852232716758	9.34476724816658	0.00223623052094878	XPNPEP2
ENSG00000122386	-1.25099635515192	1.02172215428787	18.2088693787011	1.97954833976253e-05	ZNF205
ENSG00000122390	-0.498596036329489	4.91315191882226	12.455500902326	0.000416762595679888	NAA60
ENSG00000122490	-0.791897317490654	4.2439095097412	20.9081354141436	4.81843839368231e-06	PQLC1
ENSG00000122515	-0.446267264657401	5.18963342278084	15.6322499486173	7.69312855696407e-05	ZMIZ2
ENSG00000122545	0.232609805538533	7.91800830559427	8.35635260003583	0.00384341262814578	2024-09-07
ENSG00000122678	-0.450384136124548	3.30044454345513	13.3206907263578	0.000262493465025915	NA
ENSG00000122779	0.278799013673043	5.22455120573954	10.1452105078186	0.00144676641786558	TRIM24
ENSG00000122971	-0.781448415805762	6.56010118094323	19.093195410262	1.2448794525919e-05	ACADS
ENSG00000123064	-0.632556297513895	4.23600398611653	12.0248676971021	0.000524954247481972	DDX54
ENSG00000123091	0.374632275982848	7.23962453104333	12.7587759885967	0.000354342696858628	RNF11
ENSG00000123096	0.613611636520606	6.18702127033492	31.4654271133487	2.03023127757387e-08	SSPN
ENSG00000123159	-0.568579624437601	5.09037602659326	13.5141968931178	0.000236765435152427	GIPC1
ENSG00000123395	-0.627704691897163	2.21627992497487	10.7111394553152	0.00106492425172163	ATG101
ENSG00000123545	0.349423052381335	6.39002799822444	10.3412637144747	0.00130088918553532	NDUFAF4
ENSG00000123562	0.246106348017878	7.58631699239848	10.5983728165016	0.00113187229537995	MORF4L2
ENSG00000123570	0.432523582275741	6.13921635364328	8.6053302913716	0.00335180577546075	RAB9B
ENSG00000123575	0.329523575231371	5.14972272651583	10.7947124434658	0.0010179042370907	FAM199X
ENSG00000123815	-0.495418811067561	4.57905750792191	11.8683787873663	0.000570950920930342	COQ8B
ENSG00000123933	-0.565770137751687	5.35293079285207	13.4495990769172	0.000245058545101425	NA
ENSG00000123989	-0.864599162097171	6.06056347618164	19.0322360728014	1.28528681503733e-05	CHPF
ENSG00000123999	-1.43889346875946	0.638104922454717	16.9294760862411	3.87944788776489e-05	INHA
ENSG00000124006	-0.650963371680399	6.98076339008432	23.9372524392787	9.95271187878389e-07	OBSL1
ENSG00000124508	-0.441660609333201	2.34819128406055	8.88632979373147	0.00287313703521978	BTN2A2
ENSG00000124574	-0.410599510367492	3.23758379833168	11.2797899726439	0.000783554206554247	ABCC10
ENSG00000124608	-0.370340864715658	3.66359552340463	11.0635884981592	0.000880395855107091	AARS2
ENSG00000124783	0.341280809896005	6.19742782554141	14.5241208443744	0.000138376395476169	SSR1
ENSG00000125089	-0.858634953821262	2.31701397622093	8.56305305246587	0.00343053640794916	SH3TC1
ENSG00000125354	0.436407352406844	4.48733847571567	11.9009642156643	0.00056104894203955	2024-09-06
ENSG00000125398	0.571680791670239	4.45552704337716	9.97783588785065	0.00158435787585014	SOX9
ENSG00000125520	-0.468095149549598	5.30818702434857	9.20875727056092	0.00240860141470806	SLC2A4RG
ENSG00000125534	-0.81012599492432	6.07891765724234	8.82322757200859	0.00297420135838969	PPDPF
ENSG00000125656	-0.543014159371365	4.51419987650169	20.0380254949417	7.59174184169682e-06	CLPP
ENSG00000125744	-0.784355398543961	2.95900360490163	23.198253513382	1.46129980553831e-06	RTN2
ENSG00000125755	-0.349498699861416	5.1266850593359	11.7594621265342	0.000605347165972717	SYMPK
ENSG00000125826	-0.45576471938844	5.27648785888624	15.3345675452848	9.00535275569438e-05	RBCK1
ENSG00000125841	-0.323462390161467	4.51721946317949	10.4812524923865	0.0012059197529735	NRSN2
ENSG00000125912	-0.637668284143123	4.16753842321238	13.8204389553228	0.000201136245467807	NCLN
ENSG00000125967	-0.479330121689353	5.52312495976379	8.28458844744467	0.00399829656320731	NECAB3
ENSG00000125968	-0.641492653929664	4.57834570294716	8.26897195446162	0.00403283353840399	ID1
ENSG00000125970	-0.306198804411102	6.25216658658979	8.2526217332004	0.00406931859646808	RALY
ENSG00000126215	-0.771240946718404	1.21374240346894	8.32482848687209	0.00391068303993816	XRCC3
ENSG00000126217	-0.516027811325244	5.05681388466262	14.1865894387532	0.000165546172486378	MCF2L
ENSG00000126254	-0.503489601959959	4.70389864255989	9.49990057502412	0.0020548303175887	RBM42
ENSG00000126432	-0.33542210645847	8.07555893512038	9.38300807242206	0.00219005890251575	PRDX5
ENSG00000126453	-0.483243887840761	2.27056945934533	9.26083294551085	0.00234106524603476	BCL2L12
ENSG00000126456	-0.417386929296535	3.73455496461992	8.28741610084155	0.00399207526197637	IRF3
ENSG00000126461	-0.629392557780951	4.33822023273734	11.8815064487993	0.000566940669752082	SCAF1
ENSG00000126603	-0.650412607010134	3.1541360818961	8.17563035677394	0.00424569122939212	GLIS2
ENSG00000126705	-0.649331561129282	4.51958350074518	12.1787150015323	0.000483379321623465	AHDC1
ENSG00000126709	-0.525885318716902	3.86402315242668	8.58703077497273	0.00338565603151029	IFI6
ENSG00000126882	-0.420339189715843	5.83836934316764	9.52866494148273	0.00202287219524213	FAM78A
ENSG00000126934	-0.481449526399792	5.98584696477214	12.954431437969	0.000319165104936315	MAP2K2
ENSG00000127054	-0.352653690710037	5.71307178596568	10.6276619419547	0.00111408482025243	NA
ENSG00000127191	-0.469917397413589	2.62680728975201	8.06858959935063	0.00450391605140222	TRAF2
ENSG00000127220	-0.761802193720162	1.97368875545889	8.4487590277997	0.00365292613035976	ABHD8
ENSG00000127418	-0.449711553625184	4.05874319118759	10.4169687482295	0.00124862672799365	FGFRL1
ENSG00000127445	-0.508348589662533	5.09778006114353	12.4605399980438	0.00041563976693807	PIN1
ENSG00000127511	-0.382429431468696	4.82203883851261	13.2748022466799	0.00026899726042971	SIN3B
ENSG00000127533	-2.24871456108521	0.863232059403235	9.27125939048976	0.00232777590804817	F2RL3
ENSG00000127580	-0.915058572453466	1.76717272232745	13.5089559306645	0.00023742760089615	WDR24
ENSG00000127586	-1.02440252263257	0.538408019957441	13.2645310325852	0.000270475112279367	CHTF18
ENSG00000127663	-0.549739645437728	4.62803323965178	17.0677600657412	3.60694588915246e-05	KDM4B
ENSG00000127948	-0.35013362192049	4.89692191063768	8.34257413952366	0.00387266894475276	NA
ENSG00000127995	0.39022988954946	5.47195387329519	9.62118838350223	0.00192345230155954	CASD1
ENSG00000128050	0.227501101460326	5.73521102644238	9.71940886378438	0.00182332152607955	PAICS
ENSG00000128159	-0.520697891427323	4.43540021859249	14.2635775040585	0.00015891027890123	TUBGCP6
ENSG00000128185	-0.527921349798234	4.79282804596513	13.5946787606039	0.000226827579512383	DGCR6L
ENSG00000128283	-0.71884317273883	3.55151209345923	13.734867096817	0.000210509977307173	CDC42EP1
ENSG00000128309	-0.577263607490744	4.51194311471171	14.2137354085738	0.000163175090706875	MPST
ENSG00000128311	-0.68276106768452	5.32817885651206	11.9735884747453	0.000539599258273572	TST
ENSG00000128626	-0.603098909770817	4.61320661449247	12.8714731293966	0.000333628882559273	MRPS12
ENSG00000128791	0.347584122744148	4.60232583670802	8.12685895970711	0.00436142414566119	TWSG1
ENSG00000128923	0.358117132007481	6.17037913736651	10.5220882729505	0.00117956116311112	MINDY2
ENSG00000129028	0.345976135558602	2.82823044502026	8.53617548997123	0.00348156407369079	THAP10
ENSG00000129128	0.483012650886427	6.84353415950172	20.0845967491666	7.40909976084535e-06	SPCS3
ENSG00000129317	0.442725872685775	3.51646829894878	8.48275818353958	0.00358528111212452	PUS7L
ENSG00000129925	-0.667927418094754	4.60119621418699	14.2707837782891	0.000158303021062342	TMEM8A
ENSG00000129932	-1.19199729336467	1.62767325805507	16.4874208591995	4.89739204996042e-05	DOHH
ENSG00000129968	-1.02776365509371	3.95428664733985	22.9339252080331	1.67666439920161e-06	ABHD17A
ENSG00000130005	-0.460273768746341	5.38929770293066	10.9141190661752	0.000954340876887859	GAMT
ENSG00000130024	0.285501439954851	7.01302615282844	8.47763427175334	0.00359539359263022	PHF10
ENSG00000130202	-0.584031822259405	4.68290382084517	10.6457903414586	0.00110321727113944	NECTIN2
ENSG00000130222	-1.82294480167169	3.31298851079214	31.670337333623	1.82691367843612e-08	GADD45G
ENSG00000130304	-0.545381574364659	5.50328228897397	11.7742149130357	0.000600568365692237	SLC27A1
ENSG00000130311	-0.393301300672869	4.77119958303842	9.45929024162149	0.00210082345284229	DDA1
ENSG00000130312	-0.487477088084829	5.60520617508571	12.367421472193	0.000436890566159309	MRPL34
ENSG00000130332	-0.538088446359952	3.27386728297111	9.15994916910253	0.0024736944071124	LSM7
ENSG00000130382	-0.511880999586566	4.91279509914943	14.4037654191276	0.000147507063850419	MLLT1
ENSG00000130511	-0.888880845062758	2.38025709055823	9.09797767243748	0.00255892272226616	SSBP4
ENSG00000130529	-0.517049806236165	4.41288224538024	10.8713608014465	0.000976627442367902	TRPM4
ENSG00000130560	-0.348056007362645	6.6260627355498	12.4832784128553	0.00041061094953832	UBAC1
ENSG00000130584	-0.407394081570927	3.52618946024715	9.33729660327256	0.00224536516725004	ZBTB46
ENSG00000130640	-0.332800441198308	5.19933317046702	9.18190240540296	0.00244419837956462	TUBGCP2
ENSG00000130653	-0.546209956757614	3.720315746516	12.3835194016568	0.000433139960960086	PNPLA7
ENSG00000130669	-0.539909632433748	3.14390106903688	9.99486925395146	0.0015697697397567	PAK4
ENSG00000130702	-0.852018598000168	5.20019501768759	9.86534698041706	0.00168420910502898	NA
ENSG00000130706	-0.596818950169312	4.12539926218206	17.5944447163912	2.73385801808788e-05	ADRM1
ENSG00000130714	-0.321649357706589	4.27570107043772	10.0500969987997	0.0015233992039508	POMT1
ENSG00000130717	-0.337361641100563	5.1441150053335	9.51528350651446	0.00203767622088712	UCK1
ENSG00000130726	-0.416024396578972	6.38945431888178	10.284406286551	0.0013415918132072	TRIM28
ENSG00000130733	-0.699108398274602	2.5341287753328	10.9923577122151	0.000914883513018158	YIPF2
ENSG00000130734	-0.489237857851086	4.52343670922485	13.33838382909	0.000260028357101505	ATG4D
ENSG00000130741	0.277857999773408	6.40345006795507	8.17098217425655	0.00425658513413192	EIF2S3
ENSG00000130758	-0.720973920064719	3.10149220557406	16.6007062372511	4.61338391064536e-05	MAP3K10
ENSG00000130770	-0.381872228502666	7.46624364057617	10.7341536540985	0.00105176095349136	ATPIF1
ENSG00000130787	-0.804209837209331	4.13018367681936	18.3548293997842	1.83353634043753e-05	HIP1R
ENSG00000130811	-0.324317664958149	6.34164176782386	8.12141789807791	0.00437453318846422	EIF3G
ENSG00000130816	-0.326320480201531	4.31901531209733	8.30217736611376	0.00395975760862743	DNMT1
ENSG00000131408	-0.588583207201263	5.65058788729071	12.5617109931537	0.000393731092196036	NR1H2
ENSG00000131584	-0.765346952339351	4.42130439278833	31.766978815269	1.73823030686525e-08	ACAP3
ENSG00000131591	-0.896340759366427	1.08119538167777	8.18663683376899	0.00422000846473106	C1orf159
ENSG00000131634	-0.587682774707537	4.23381892003921	12.6064998225979	0.000384407666273366	TMEM204
ENSG00000131669	-0.400391507627645	4.89843008860567	8.64257713539532	0.00328396566170653	NINJ1
ENSG00000131748	-0.411062458102861	3.71041404820143	10.2870669628749	0.00133965866513366	STARD3
ENSG00000131899	-0.509857598865047	3.97723477533976	11.6786903467122	0.000632200187066242	LLGL1
ENSG00000132017	-0.43554653114601	3.6407384594581	9.76870465330828	0.00177507472246252	DCAF15
ENSG00000132024	-0.526333402963463	4.10979302183039	14.4661274749014	0.000142702716591588	CC2D1A
ENSG00000132153	-0.312979117224135	5.89134803209191	8.93417306146559	0.00279884154067341	DHX30
ENSG00000132359	-0.383452118129667	5.72574895351973	9.13788604685985	0.00250370210819624	RAP1GAP2
ENSG00000132361	-0.512921070875464	7.21628750230994	10.3737616053049	0.00127818854866673	CLUH
ENSG00000132382	-0.430435908203101	4.06429873479833	10.0486702657337	0.00152457948969577	MYBBP1A
ENSG00000132510	-0.51455071262597	4.68810362506671	14.000186988056	0.000182792453697205	KDM6B
ENSG00000132514	-1.15648252282916	1.23960928245885	12.6686362936189	0.000371840643013843	CLEC10A
ENSG00000132541	0.283388735247793	5.14066781433257	9.61422145182727	0.00193076298667235	RIDA
ENSG00000132563	-0.657589712236176	3.20340255064757	8.37324788970053	0.00380784488722677	REEP2
ENSG00000132613	-0.591295167453533	3.3034011633631	10.073155886708	0.00150445122635046	MTSS1L
ENSG00000132623	0.68336725417972	1.30791873993579	9.45502960650716	0.00210570894093407	ANKEF1
ENSG00000132819	-0.531590895709004	5.07812747262031	12.0340847982804	0.000522364759259371	RBM38
ENSG00000132879	-0.417257220718434	3.78797117418668	10.3410397745894	0.00130104702096345	FBXO44
ENSG00000132915	1.13175104666238	0.110591135484444	13.9513169232803	0.000187606185916265	PDE6A
ENSG00000133027	-0.582984552671446	2.71501812372438	12.320842037641	0.00044792859310431	PEMT
ENSG00000133243	-0.811192067565001	4.66971669367715	14.0940167763736	0.000173896057352017	BTBD2
ENSG00000133275	-0.76519249368811	3.71989119005114	17.7905180008542	2.46609176944532e-05	CSNK1G2
ENSG00000133597	-0.428014597019608	2.82392177592164	8.94341830634854	0.00278471113445552	ADCK2
ENSG00000133612	-0.464087400535106	4.67381441420448	15.7139487679248	7.36788212796137e-05	AGAP3
ENSG00000133619	-0.641253263555725	4.47973781069722	8.87737270719478	0.00288726748718382	KRBA1
ENSG00000133657	0.716501251229381	6.85020618944454	10.7019976620852	0.00107019916039382	ATP13A3
ENSG00000133818	0.658907992386546	5.7105191747757	9.10662883516412	0.00254684821870149	RRAS2
ENSG00000134049	0.3862948609524	4.64624142365186	10.1919709928973	0.0014105346614867	IER3IP1
ENSG00000134108	0.288684277688932	7.03333660217863	8.37009624783639	0.00381445418605528	ARL8B
ENSG00000134146	0.303060438347318	4.40467941096825	10.1663820346084	0.00143024662489928	DPH6
ENSG00000134352	0.330927930886917	7.65204707234377	12.2875376591832	0.000455992953762882	IL6ST
ENSG00000134371	0.269425863518926	5.8976271862448	9.16299374266033	0.00246958228764518	CDC73
ENSG00000134571	-0.410236801007211	12.139345815143	11.9754996755902	0.00053904610216442	MYBPC3
ENSG00000134686	-0.327746573265958	6.81690661478716	12.0806880635168	0.00050946792010651	NA
ENSG00000134717	0.363444649441154	5.5746460623597	11.2441553005152	0.000798741354165401	BTF3L4
ENSG00000134775	-0.31235886484961	8.84722624870466	9.03747856927376	0.00264500196318077	FHOD3
ENSG00000134815	-0.499674156840527	2.3111627300235	11.4301975974738	0.000722600005995091	DHX34
ENSG00000134897	0.336800224122401	5.1767879650606	11.8730059769802	0.000569534144402495	BIVM
ENSG00000134970	0.651741921632024	6.30685256029383	22.596864916342	1.99810392609404e-06	TMED7
ENSG00000135108	0.274824371914183	6.48117934767155	8.72665061760107	0.00313592039929811	FBXO21
ENSG00000135535	0.479015563251573	7.25488253583409	17.0478316422384	3.64499725697551e-05	CD164
ENSG00000135679	0.315482637924623	4.53650302818836	10.3387704696565	0.00130264754722917	MDM2
ENSG00000135723	-0.475722865746151	3.51616552566463	8.02644461242876	0.00460992421310479	FHOD1
ENSG00000135835	-0.481214514591492	2.73765533180545	8.44129980526673	0.00366793985791049	KIAA1614
ENSG00000136021	0.346221946087588	5.8425317224164	11.0653703871349	0.00087955017902573	SCYL2
ENSG00000136240	0.273458808288545	6.30676149796923	8.99547134782425	0.00270649458631948	KDELR2
ENSG00000136271	-0.267934078823369	4.86871820016264	8.77701826577226	0.00305049440580254	DDX56
ENSG00000136280	-0.330692305584764	4.53490319600826	11.8741788579967	0.000569175589943085	CCM2
ENSG00000136295	-0.784779710929578	2.5542248021901	9.66228589916618	0.00188089433725179	TTYH3
ENSG00000136378	-1.17010817440489	4.20588341871637	37.9439533029305	7.28063691649136e-10	ADAMTS7
ENSG00000136450	0.260755025187028	6.27610411459757	8.21260604344553	0.00416003617139354	SRSF1
ENSG00000136699	-0.304002346044414	5.05848738425042	9.36815189930125	0.00220788014030748	SMPD4
ENSG00000136720	-0.487215864173389	4.51783592387311	12.8813593196031	0.000331871105522238	HS6ST1
ENSG00000136783	0.340797066720065	4.97704007367983	9.06725321635477	0.0026022767336779	NIPSNAP3A
ENSG00000136802	-0.482016386706026	5.01739201963376	13.030580906087	0.000306445478906801	LRRC8A
ENSG00000136830	-0.568005712652948	5.44083843822548	14.7440945392065	0.000123132588406217	FAM129B
ENSG00000136848	-0.395545263387853	6.10762440105982	12.0754069500738	0.000510913102470727	DAB2IP
ENSG00000136856	-0.474494090536254	3.28523209040491	8.16054394598789	0.00428115292948237	SLC2A8
ENSG00000136897	0.276194690847104	5.81616569841921	11.3522760330625	0.000753555630400907	MRPL50
ENSG00000137171	-0.264538944077111	4.98272103519863	9.76321302676724	0.00178038482329196	KLC4
ENSG00000137193	-0.556361494552689	2.67581097541063	8.53002618267698	0.00349334674432959	PIM1
ENSG00000137218	-0.465576814597613	2.66055017418605	8.46217231027481	0.00362608527382237	FRS3
ENSG00000137491	-0.561556835067781	4.62875203531782	13.6641625263453	0.000218586406608614	SLCO2B1
ENSG00000137802	-0.331406790167836	3.50545776384971	9.26585562731628	0.00233465385422882	MAPKBP1
ENSG00000137825	-1.75007287451973	0.204652357946095	17.8661798407226	2.36995629597187e-05	ITPKA
ENSG00000137877	-0.942561456444189	1.97694879852398	19.4114529541521	1.05373243667947e-05	SPTBN5
ENSG00000138071	0.248536465781768	7.23207074930405	8.35152263395346	0.00385364259351729	ACTR2
ENSG00000138080	-0.864303166149541	3.88685325506203	8.20116706221627	0.00418634528334458	EMILIN1
ENSG00000138100	-0.377937185099069	7.81566100201176	17.5458285913719	2.80465392541925e-05	TRIM54
ENSG00000138386	0.381268848511798	5.00866668658384	11.9076817943343	0.000559029274791864	NAB1
ENSG00000138400	0.686762532280059	1.16351179503615	8.59700936584133	0.00336715487990018	MDH1B
ENSG00000138459	0.347033942464243	4.32416128047169	9.47660341181473	0.00208108914421302	SLC35A5
ENSG00000138495	-0.383228887307359	6.17270498780174	8.62496992339411	0.00331585914954566	COX17
ENSG00000138834	-0.61168532995731	5.42559279088658	15.669245837775	7.54409422589565e-05	MAPK8IP3
ENSG00000139163	0.433586255997331	4.24236189343731	11.18886846106	0.00082289512459743	ETNK1
ENSG00000139182	-0.675238597823847	2.35068446327557	10.4547571236074	0.00122333997094941	CLSTN3
ENSG00000139687	0.231527284348266	5.99993892041212	8.46374022995571	0.00362296088382464	RB1
ENSG00000139722	-0.641425822050326	3.67637129485807	20.2289022816215	6.87070044624599e-06	VPS37B
ENSG00000139977	0.363224376535305	5.78286853986312	9.34368912965825	0.002237546447005	NAA30
ENSG00000140299	0.280686899219214	6.78586596996483	12.5979276677276	0.00038617468479055	BNIP2
ENSG00000140365	-0.395377249423193	4.41754614644625	8.2698322574469	0.00403092304037819	COMMD4
ENSG00000140464	-0.459469208033252	4.38098798751552	12.0854502951077	0.000508168268542807	PML
ENSG00000140474	-0.327857078412103	5.08035385468791	14.0709252749185	0.000176044164139928	ULK3
ENSG00000140548	-0.68613871653599	4.80525146040573	8.19848120548078	0.00419254713673544	ZNF710
ENSG00000140564	-0.547581358906417	6.03666332766384	13.2423963677839	0.000273687794960923	FURIN
ENSG00000140691	-0.858139711136349	1.98655597422409	9.90073470932281	0.00165212799429341	ARMC5
ENSG00000140859	-0.648794394156931	5.6312615339149	14.2098611049869	0.000163511390419015	KIFC3
ENSG00000140939	-0.336915303105092	5.48002441214775	8.85492798702777	0.00292298650509268	NOL3
ENSG00000140983	-0.626064250218841	5.50842079088496	14.4202502186027	0.000146221465894538	RHOT2
ENSG00000140995	-0.352967104497263	5.25282044107672	14.7668774724486	0.000121653709658657	DEF8
ENSG00000141012	-0.364685216255567	3.43224564386356	10.695783701899	0.00107379975955696	GALNS
ENSG00000141258	-0.445446115106873	4.58525412698844	14.1627573759414	0.000167656388520099	SGSM2
ENSG00000141401	-0.657462004999978	4.54826702872798	20.7666568632085	5.18783740457606e-06	IMPA2
ENSG00000141503	-0.343032807215134	5.09432625245326	11.1952140929161	0.000820085750187823	MINK1
ENSG00000141522	-0.468697700772844	4.63246858459776	11.6530268835839	0.000640981541716582	ARHGDIA
ENSG00000141524	-0.97033662541454	5.13789861362377	16.9114461902875	3.91647052886503e-05	TMC6
ENSG00000141526	-0.906590490090694	1.40873592098985	13.1818566367775	0.00028267256051163	NA
ENSG00000141552	-0.541505784083489	5.60820525023455	13.3248250720753	0.000261915342677374	ANAPC11
ENSG00000141562	-0.247217832995777	5.69326849076543	8.95239457098582	0.00277106114673307	NARF
ENSG00000141564	-0.502429795126506	4.44732149020364	9.55657580512738	0.00199234406465354	RPTOR
ENSG00000141568	-0.298920287107405	4.84520989742245	9.94308592573429	0.00161454660313147	FOXK2
ENSG00000141574	-0.950148345688571	0.604938647699288	8.81583323986626	0.00298627810372329	SECTM1
ENSG00000141577	-0.70772349879753	2.24274422015702	9.92431906932466	0.00163109179832062	CEP131
ENSG00000141582	-0.571929201396629	3.52626492194677	14.820657040997	0.000118233306664819	CBX4
ENSG00000141696	-0.599258603621891	2.4874033702955	10.4733578801022	0.00121108389888175	P3H4
ENSG00000141854	-0.603646145889147	2.14143065925732	9.91626453592137	0.00163824539739766	NA
ENSG00000141905	-0.404893566640548	6.8863888515166	9.49667682069544	0.00205844376879977	NFIC
ENSG00000141959	-0.693154507065557	5.28210571257481	16.961708706415	3.81413573976347e-05	PFKL
ENSG00000141985	-0.716469297973259	3.44127659246787	15.5598596408686	7.99336947766839e-05	SH3GL1
ENSG00000142002	-0.353512780328437	5.40177610971217	11.607434954163	0.000656886866509874	DPP9
ENSG00000142039	-0.377667026947488	4.15017516741088	8.72861787484859	0.00313253865102821	CCDC97
ENSG00000142156	-0.576778857590427	7.00872263166226	10.6886955668212	0.00107792185125689	COL6A1
ENSG00000142173	-0.891793745618075	7.1673852205409	19.9490798173167	7.95322225533919e-06	COL6A2
ENSG00000142186	-0.342005941455439	5.76331270688198	9.98667395552135	0.00157677149956091	SCYL1
ENSG00000142327	-0.626243112506969	6.08358652235082	13.264057887483	0.000270543386600955	NA
ENSG00000142330	-1.03141218429296	3.74367910751041	27.0564240969555	1.97602443215851e-07	CAPN10
ENSG00000142409	-0.548330390316692	2.8368175805118	9.51472988429979	0.0020382910601245	ZNF787
ENSG00000142459	-0.506240990938303	4.13350025740123	12.0756209879442	0.000510854450402168	EVI5L
ENSG00000142546	-0.563745526416014	4.55480898225305	16.9358512776428	3.86644141129239e-05	NOSIP
ENSG00000142634	-0.682902164041195	3.71441448592638	9.49636938912083	0.00205878869996089	EFHD2
ENSG00000142655	-0.416147792268065	3.87607938831625	8.49594362207586	0.0035593912772608	PEX14
ENSG00000142798	-0.813103175885242	7.54046892894637	12.0267850058816	0.000524414526042656	HSPG2
ENSG00000143155	0.244220882803045	6.08688122890135	9.67816973216875	0.00186470290936455	TIPRL
ENSG00000143162	0.255877367214274	7.11432757421691	10.216190435121	0.00139213107201122	CREG1
ENSG00000143224	-0.388915317957273	3.54927354265664	12.3085334023486	0.000450892118249044	PPOX
ENSG00000143382	-0.663294614552179	4.57724512560598	15.2043227200565	9.64823112255172e-05	ADAMTSL4
ENSG00000143401	0.459553211442914	6.19519324997274	22.5097904887747	2.09075277698566e-06	ANP32E
ENSG00000143434	-0.466858336735319	6.12543759229307	10.5106071829728	0.00118691248686071	SEMA6C
ENSG00000143443	-0.471540604948119	2.64386516012658	8.31805220821042	0.00392529890501788	C1orf56
ENSG00000143742	0.504822767596926	7.5456164698845	12.5319635916554	0.000400049178948634	SRP9
ENSG00000143756	0.327536099277365	5.1674959611459	13.4555634685568	0.000244280718687998	FBXO28
ENSG00000143774	-0.691587566837832	6.18651249099149	15.0264378208309	0.000106015549465355	GUK1
ENSG00000144230	-1.49022888865668	2.65984169006288	10.8554923497201	0.000985031702256486	GPR17
ENSG00000144306	0.323786759399335	6.06017974097056	9.68435670690707	0.00185843441828781	SCRN3
ENSG00000144647	-0.408521469071798	4.67943014843733	11.618859439406	0.000652864241270487	POMGNT2
ENSG00000144711	-0.29696881879434	6.62086346357405	10.9511604869099	0.000935450087030294	IQSEC1
ENSG00000144724	0.370124429061314	5.72851170068996	11.0244048857088	0.000899201419324913	PTPRG
ENSG00000144840	0.371762710047508	5.26453051903316	14.6086828704245	0.000132303545173106	RABL3
ENSG00000144847	0.761368183230278	1.1963112776757	10.2881872751016	0.0013388455319284	IGSF11
ENSG00000145214	-0.815958420072292	2.27557943633378	16.230482977432	5.60843798594481e-05	DGKQ
ENSG00000145494	-0.340490071619422	6.54637621559588	8.49348169123173	0.00356421084609879	NDUFS6
ENSG00000145780	0.339850600182121	6.18767959255175	8.05100288239973	0.00454784715396491	FEM1C
ENSG00000145781	0.409615534584935	5.30264186577169	12.9595357158387	0.000318296105842058	COMMD10
ENSG00000145911	-0.583155595277797	2.59017265113921	9.35025705654376	0.00222954195630609	N4BP3
ENSG00000145912	-0.470244741828732	3.15337743331879	10.4386861072912	0.00123403022547244	NHP2
ENSG00000145916	-0.261054904939676	5.25499232147151	9.5494181670131	0.00200012807369966	RMND5B
ENSG00000146109	-0.388605012898762	3.97335310967948	11.8141718095635	0.000587815736011773	ABT1
ENSG00000146373	0.406624671951207	3.97990094875223	9.96123927197623	0.00159870404858114	RNF217
ENSG00000146830	-0.442738193184207	4.84131157478606	12.6372187244551	0.000378142145210981	GIGYF1
ENSG00000146926	-0.758828109892058	4.1108891490777	15.1631710542112	9.86080408964765e-05	ASB10
ENSG00000147027	0.431090402863183	6.40011704830876	19.7436623069364	8.85548664638735e-06	TMEM47
ENSG00000147601	0.284554750813422	4.78807309244765	10.3543856019337	0.00129167448510471	TERF1
ENSG00000147813	-0.643137045120053	2.73718595736705	9.93012869405863	0.00162595165592728	NAPRT
ENSG00000147862	0.289197174471791	6.98663526416728	9.91236520102578	0.00164171998458229	NFIB
ENSG00000148297	-0.349822596198922	4.27909565441356	9.43529061670201	0.00212849357526155	MED22
ENSG00000148334	-0.404093555349549	6.28789403752429	12.8590040583637	0.000335859294097019	PTGES2
ENSG00000148341	-0.392664889826364	4.99897112610936	11.4415808862116	0.000718186621621852	SH3GLB2
ENSG00000148343	-0.528600741030608	5.40163168834061	13.4810764378405	0.000240981513913738	MIGA2
ENSG00000148356	-0.324410981170312	5.31031388807138	8.47351722568406	0.00360353994884283	LRSAM1
ENSG00000148362	-0.767505684154555	2.31726982538345	12.358608639109	0.000438957702953353	C9orf142
ENSG00000148803	-0.793999898172497	1.11086310759166	10.9456403469521	0.00093824115261474	FUOM
ENSG00000148832	-0.603035992878601	1.01343117819321	10.2763615925884	0.00134745398141027	PAOX
ENSG00000149016	-0.710161976509012	2.12498870018341	12.9582438584459	0.000318515817746382	TUT1
ENSG00000149084	0.486000319318155	6.10874759323948	19.1092603409298	1.2344447362909e-05	HSD17B12
ENSG00000149091	-0.44111356801587	4.7110429087065	10.5291511917863	0.00117506169235082	DGKZ
ENSG00000149313	0.259845177817377	5.73959381298137	9.14091058583355	0.00249956672868347	AASDHPPT
ENSG00000149541	-0.636287936497219	2.8531841509329	13.1882993844078	0.000281702415306327	B3GAT3
ENSG00000149761	-1.13608884225195	3.53088162310469	17.894269437337	2.33523214488586e-05	NUDT22
ENSG00000149782	-0.430060427140793	3.33705702313848	8.7585019883754	0.00308162063126032	PLCB3
ENSG00000149798	-0.530605722740689	3.2971514717038	8.06155898961749	0.00452142622811217	CDC42EP2
ENSG00000149823	-0.624386625679549	5.11245809351799	14.5861979789143	0.000133891620966821	VPS51
ENSG00000149930	-0.425429614522761	5.40008760410234	14.0288218407378	0.000180029907972004	TAOK2
ENSG00000151135	0.534373465306181	5.48934576677013	11.1509452767484	0.000839888648853506	TMEM263
ENSG00000151229	0.41460814353305	4.1042920017209	8.13325321268251	0.00434606970147081	SLC2A13
ENSG00000151748	0.264055634946947	5.51309613728762	8.53807816026266	0.00347792656347694	SAV1
ENSG00000152078	0.434758885814547	6.67964340907276	12.2119336665319	0.000474847918903264	TMEM56
ENSG00000152082	-0.775673967557516	3.65193979852404	9.70700110557873	0.00183567324241366	MZT2B
ENSG00000152284	-0.442020551078103	3.34689361479826	8.07985463932547	0.00447600358949415	TCF7L1
ENSG00000152492	0.303251542715029	6.52688856835641	9.33917792690325	0.0022430612403962	CCDC50
ENSG00000152582	0.662256976303193	2.28847487199266	10.7900108459475	0.00102049284239043	SPEF2
ENSG00000152601	0.33346428913755	7.71952929289203	12.4033363205467	0.000428567458918538	MBNL1
ENSG00000152944	0.29498882716085	5.53589988714743	8.53561558218205	0.0034826352374394	MED21
ENSG00000153130	0.475101689363301	7.11164215096133	8.34520977875331	0.00386705512304539	SCOC
ENSG00000153250	0.265322453032814	6.34137486906023	11.2702320876081	0.000787598813655131	NA
ENSG00000153443	-0.761247518155034	2.64563493117456	8.38419886829643	0.00378497004536317	UBALD1
ENSG00000153814	0.339629264818381	5.0470859432381	10.3714613283716	0.00127978208585383	JAZF1
ENSG00000153936	0.312136598503339	4.78894461086442	11.6510790950498	0.000641653031652141	HS2ST1
ENSG00000153956	0.524002160620717	7.22513907248385	11.5538035302221	0.000676108023940204	CACNA2D1
ENSG00000153989	0.336462997888052	4.50909513688647	10.1983663860322	0.00140565120211495	NUS1
ENSG00000154001	0.243142831621174	5.67745497173258	8.07217914528561	0.00449500270372907	PPP2R5E
ENSG00000154059	0.294086985592218	5.54665264474371	8.9182924862208	0.00282328354475479	IMPACT
ENSG00000154358	-0.592557160348534	8.96161623437536	8.63963231276827	0.0032892780837888	OBSCN
ENSG00000154832	-0.493094152243921	3.94127143038396	16.1663119768846	5.80167782755473e-05	CXXC1
ENSG00000155275	-0.402865501411639	2.34661270598905	8.37892585297635	0.00379596703025333	TRMT44
ENSG00000155304	0.395263439648652	4.8829512814806	10.7080181585003	0.0010667223089211	HSPA13
ENSG00000155755	0.248086133170115	4.66413281957798	9.65364194185027	0.00188976549067944	TMEM237
ENSG00000155926	-0.985952126429464	1.06438433521224	14.3506773440732	0.000151725100190429	SLA
ENSG00000156345	-0.587787466978187	1.92233751188355	9.34850339312606	0.00223167634147318	CDK20
ENSG00000156885	-0.711898000027027	6.85151672293537	8.80382077813972	0.00300600367502973	COX6A2
ENSG00000157224	0.377374165553887	5.16023045188155	9.85236331925555	0.00169613721795684	CLDN12
ENSG00000157350	-0.481641220113094	4.03046484575043	12.6246274956977	0.000380697736355792	ST3GAL2
ENSG00000157637	-0.738542820604393	5.16096853132986	18.2058139164893	1.98272660220199e-05	SLC38A10
ENSG00000157734	-1.18282156897738	0.182919157912211	8.0583799967929	0.00452936645360496	SNX22
ENSG00000157833	-0.707758843261991	1.01077375945371	9.98668809284473	0.00157675939395761	GAREM2
ENSG00000157870	-0.613734485468813	2.79789974111303	8.51235638333174	0.00352742992776929	FAM213B
ENSG00000157873	-0.63838254729572	3.21402018493982	8.94482634192888	0.00278256546234657	TNFRSF14
ENSG00000157881	-0.424607667157909	4.92105604763867	14.5080149264783	0.00013956448266389	PANK4
ENSG00000158373	-0.534840210043323	3.65844370574067	10.9035364734755	0.000959808415575767	HIST1H2BD
ENSG00000158480	-0.413858955452346	3.39557065353915	13.7823671369447	0.000205253645696865	SPATA2
ENSG00000158555	-0.856876222449091	2.03929212727984	11.3610457184304	0.000750005849150508	GDPD5
ENSG00000158715	-0.585495141147962	1.80152270276897	12.2056437122792	0.000476451595150637	SLC45A3
ENSG00000158717	-0.577880477913905	2.49144296683944	8.48962075400615	0.00357178252967387	RNF166
ENSG00000158792	-1.24505724052732	0.071375215837212	10.7161052968829	0.00106206994031071	SPATA2L
ENSG00000158850	-0.318747392510688	4.14546566716721	8.91545180905077	0.00282767847046367	B4GALT3
ENSG00000159069	-0.781209500674289	6.451272242592	16.3573764652688	5.24516157110765e-05	FBXW5
ENSG00000159363	-0.633623692439973	2.94555967738715	9.35737640240277	0.00222089823968943	ATP13A2
ENSG00000159640	-0.775057271158888	3.6161780397837	8.64243600816913	0.00328422005435422	ACE
ENSG00000159674	-0.765525133865468	2.44630843966601	14.5876691888102	0.000133787127213223	SPON2
ENSG00000159692	-0.385098600554813	5.2194408322708	9.23999619339978	0.00236785445863445	CTBP1
ENSG00000159714	-0.54357301469773	1.88257906527452	9.32691688476939	0.00225811971809764	ZDHHC1
ENSG00000159761	-0.788517438172816	1.27079218808191	9.83302366527993	0.00171406349638665	C16orf86
ENSG00000159788	-0.511528535543821	3.68829315444134	12.6951685288499	0.00036660155940756	RGS12
ENSG00000159840	-0.690478411666839	5.35552153397184	18.0429522306667	2.15976681275286e-05	ZYX
ENSG00000159842	-0.276396979202079	7.61037205754043	9.66991114934927	0.00187310371306132	ABR
ENSG00000160113	-0.58261302442677	4.23725499767145	15.6954115716046	7.44044481718386e-05	NR2F6
ENSG00000160131	0.294042052677938	4.81940706760245	9.5586761112623	0.00199006579267002	VMA21
ENSG00000160256	-0.550401341595066	3.18770409879257	11.3425703835578	0.000757504064674056	FAM207A
ENSG00000160271	-0.340626805775192	5.7401653614946	9.03727742072346	0.00264529301080076	RALGDS
ENSG00000160392	-0.435640997590424	5.69042499724859	17.3966246545744	3.03364218456931e-05	C19orf47
ENSG00000160445	-0.3583847544887	6.59979122398854	11.7436060997667	0.000610526158678414	ZER1
ENSG00000160446	-0.956522959004577	1.47664993169771	12.2186113410992	0.000473151350973897	ZDHHC12
ENSG00000160460	-0.622050883974144	2.32324874116055	9.55069775889089	0.00199873424369762	SPTBN4
ENSG00000160570	-0.487638956796009	3.30589785835164	13.4418408839451	0.000246074040437902	DEDD2
ENSG00000160685	-0.557692747519248	4.83817461449683	21.5317016055939	3.48027575484668e-06	ZBTB7B
ENSG00000160703	-0.394279372016342	5.5805415706099	12.0379344242497	0.000521287051179999	NLRX1
ENSG00000160789	-0.546527703957634	6.97618815852063	15.7674409515252	7.16245644993999e-05	LMNA
ENSG00000160799	-0.371530692032677	4.63480531113776	8.13321804635274	0.00434615399529479	CCDC12
ENSG00000160813	-0.971219923513533	0.391134131256264	8.35990201292442	0.00383591251377907	PPP1R35
ENSG00000160877	-0.576487391977724	4.30172495768596	14.3350784286291	0.000152987425323911	NACC1
ENSG00000160948	-0.422496982625943	5.92039116459082	12.5998221669276	0.000385783458797452	VPS28
ENSG00000160972	-1.07410486736156	4.09860255702329	16.1620588627175	5.81471946195932e-05	PPP1R16A
ENSG00000161011	-0.3751790038639	7.55018952783151	10.4098396436502	0.00125345628146553	SQSTM1
ENSG00000161281	-0.425584748177951	9.37762301880128	9.73051068068676	0.00181234126348384	COX7A1
ENSG00000161513	-0.664025598252238	1.96188400955131	8.83728039468777	0.00295138623219995	FDXR
ENSG00000161618	-0.818440640136579	1.27021066476112	9.53662258726178	0.00201412032135446	ALDH16A1
ENSG00000161835	-0.886824201673538	3.20468389519005	12.4720748223123	0.000413081012650496	GRASP
ENSG00000161904	-0.365376299737873	4.48253180561406	14.5799400083899	0.000134337016770731	LEMD2
ENSG00000161914	-0.985627438408322	-0.00195096093777045	9.05222028098258	0.00262376000996167	ZNF653
ENSG00000161996	-0.660991571779548	1.98675372063461	8.10914726341834	0.00440424402817036	WDR90
ENSG00000162066	-0.881666437551433	0.948536516444686	11.2311968259159	0.000804337593171032	AMDHD2
ENSG00000162076	-0.687044965926379	3.33124179032593	9.19419431313274	0.00242783928635783	FLYWCH2
ENSG00000162244	-0.456107142151308	6.85205652613182	8.74068557794354	0.00311187499336163	RPL29
ENSG00000162337	-0.774924512877953	5.58476758902999	22.6003461765147	1.99448665595874e-06	LRP5
ENSG00000162368	0.36757765797452	7.03171241021068	14.3399673617902	0.000152590660017933	CMPK1
ENSG00000162413	-0.510970506293138	7.10348864377119	11.878213741391	0.000567943849507529	KLHL21
ENSG00000162458	-0.450925176881131	6.43893512296799	15.1991254800206	9.67482147610385e-05	FBLIM1
ENSG00000162542	-0.531070883832776	3.28103894655669	19.9622388923566	7.89867324372859e-06	TMCO4
ENSG00000162572	-1.00451306020732	0.697967023405355	15.8402648247073	6.89201913539379e-05	SCNN1D
ENSG00000162585	-0.678320118148389	3.06730135944852	13.996748131216	0.000183127076373641	FAAP20
ENSG00000162591	-0.9214748493647	2.05161472963032	11.8131362585643	0.00058814276560972	MEGF6
ENSG00000162616	0.552101897929846	6.79974106180488	17.095537899276	3.55457203577733e-05	DNAJB4
ENSG00000162729	-0.578749883088823	4.31852724607866	16.5204233680217	4.81288598761866e-05	IGSF8
ENSG00000162819	0.423050181943601	5.16364277125251	20.8695402821257	4.91650911783457e-06	BROX
ENSG00000162910	-0.634725036166686	3.95810487173541	18.0684462314636	2.13103924043793e-05	MRPL55
ENSG00000162980	0.328553394066814	6.46306298016868	8.69928032856129	0.00318335708529258	ARL5A
ENSG00000163041	0.469377959699007	4.78141553904046	9.53135538141839	0.0020199089246388	H3F3A
ENSG00000163050	-0.389149818446827	8.26727478334417	10.3879199850951	0.00126842432930272	COQ8A
ENSG00000163083	-1.44146282445447	2.10496735925285	9.28582767965193	0.00230933553146419	INHBB
ENSG00000163281	0.434355495470513	4.91853093658906	10.9080240808696	0.000957486018042841	GNPDA2
ENSG00000163344	-0.404128989824904	5.35675398659796	12.5063360892978	0.000405574195520375	PMVK
ENSG00000163346	-0.316068751048118	6.37593841033203	10.1778388007894	0.00142138687222213	PBXIP1
ENSG00000163412	0.263164456627588	6.63648455381732	9.4147507463331	0.00215246819620437	EIF4E3
ENSG00000163536	0.709122059754497	3.98132429702963	16.33431117272	5.30938791533264e-05	SERPINI1
ENSG00000163596	0.333963529851172	4.00851688873098	8.20790218465517	0.0041708343906767	ICA1L
ENSG00000163644	0.522302531957415	9.35619793588994	21.4785712872315	3.57804772754782e-06	PPM1K
ENSG00000163702	-0.516025762994138	4.52233642379185	13.3848695183837	0.000253662297348221	IL17RC
ENSG00000163870	-0.366530768422966	3.9028003167794	8.10131041213254	0.00442332679354377	TPRA1
ENSG00000163874	-0.941786319797135	1.37210138901738	21.1113869340751	4.33345421916057e-06	NA
ENSG00000163931	-0.556147573803729	4.40077788624362	12.4253408269917	0.000423547234620562	TKT
ENSG00000163956	-0.427208240212037	7.33294342115615	11.2029031158008	0.000816694607177659	LRPAP1
ENSG00000164023	0.360790039556818	5.0841070906938	8.22651017810709	0.00412828377141745	SGMS2
ENSG00000164031	0.380362941515292	4.53452491362482	9.55532101382631	0.00199370644021297	DNAJB14
ENSG00000164077	-0.464104148598754	2.48320406262861	9.51339052917188	0.00203977929318799	MON1A
ENSG00000164125	0.396621530337281	7.44219401472543	8.52598371223985	0.00350111458923424	FAM198B
ENSG00000164163	0.24009347018887	5.68860883262065	9.46126854622349	0.00209855892482253	ABCE1
ENSG00000164181	1.44741838197195	0.714783812774233	12.1789759902206	0.000483311693709273	ELOVL7
ENSG00000164244	0.378637147827537	4.9771537264988	16.6800416150365	4.42440369634482e-05	PRRC1
ENSG00000164292	0.256158279042005	6.58742072824184	8.05965970294902	0.00452616840325732	RHOBTB3
ENSG00000164327	0.360530259201135	6.01712068676822	8.80282603110924	0.00300764306398923	RICTOR
ENSG00000164818	-0.300223856752229	4.84786044042572	8.43646271272378	0.00367770935881451	DNAAF5
ENSG00000164880	-0.761966034164336	5.10645738586971	17.3528644358058	3.10430033131709e-05	INTS1
ENSG00000164889	-0.70107979872702	4.61931167930612	11.1306232578493	0.000849140544329327	SLC4A2
ENSG00000164897	-0.862283318398906	2.94320767459027	13.9219181012579	0.000190563298060412	TMUB1
ENSG00000164983	0.399195590573026	6.86241090069264	9.2346064389565	0.00237483440619317	TMEM65
ENSG00000165175	-0.614289603551134	4.42397694453245	14.5536720917825	0.000136222902511112	MID1IP1
ENSG00000165238	-0.624100773297353	6.86817254564886	13.7895028740396	0.000204475513634848	WNK2
ENSG00000165312	0.53483275957859	4.51714772346686	11.4455258448317	0.000716663494636425	OTUD1
ENSG00000165322	0.312184741712879	5.45169617237033	8.04149629318283	0.00457177577521475	ARHGAP12
ENSG00000165389	0.317093994657756	4.56675927588769	11.0806793161575	0.00087231838213571	SPTSSA
ENSG00000165417	0.368038809565811	5.08983112434082	14.9591789871934	0.000109862303259914	GTF2A1
ENSG00000165458	-0.337041348169929	6.97837838446149	12.7688837025811	0.000352433095938349	INPPL1
ENSG00000165512	0.410161922296179	4.13850514484691	12.7205122077913	0.000361666699920975	ZNF22
ENSG00000165644	-0.781876891919878	2.37110282457761	9.94810200002313	0.00161015320546773	COMTD1
ENSG00000165672	0.236895030135239	9.05612123264868	8.98090146733352	0.00272816021771411	PRDX3
ENSG00000165678	0.223648908301237	9.90246519128046	8.14596594114398	0.00431570603366741	GHITM
ENSG00000165802	-0.419246847157287	3.14010956013784	8.28264693176351	0.00400257392750848	NA
ENSG00000165804	-1.06753502879903	3.55611515227979	19.3300308383112	1.09963209913766e-05	ZNF219
ENSG00000165886	-0.9362731118046	3.85888384803212	13.5758934904296	0.00022910890668971	UBTD1
ENSG00000165915	-0.532688493005289	5.36633643761392	8.99050463283775	0.00271386047088447	SLC39A13
ENSG00000166166	-0.775525293946631	2.36995808761971	17.6537208380553	2.6499635185082e-05	TRMT61A
ENSG00000166183	-0.964212228725442	2.72818868896126	10.8518306063382	0.000986981399889105	ASPG
ENSG00000166260	0.348151683376153	5.59589824657658	9.52587727765425	0.00202594719872707	COX11
ENSG00000166272	-0.252629546337022	5.19398646455873	8.47480350345612	0.00360099279041252	WBP1L
ENSG00000166275	0.468114143601015	5.14895425825417	15.2448745959354	9.44326739626798e-05	BORCS7
ENSG00000166289	-1.085144857185	4.07095857981467	45.3144443290731	1.67806945596137e-11	PLEKHF1
ENSG00000166471	0.290166472944704	4.82495168027322	8.56221674185666	0.0034321126445928	TMEM41B
ENSG00000166479	0.297801713214292	6.00300942159857	9.41569040928082	0.00215136544446315	TMX3
ENSG00000166734	0.377072190472459	5.12567507987619	9.79311950674959	0.00175166049838326	CASC4
ENSG00000166813	-0.620919755715931	1.70349993085634	9.22145619220903	0.0023919522428425	KIF7
ENSG00000166823	-1.41019722914211	0.349298891772707	19.9815417330439	7.81933497942327e-06	MESP1
ENSG00000166913	0.207299153769814	7.81310041585017	8.39317096524242	0.00376633296989348	YWHAB
ENSG00000166925	-0.569613788098758	5.2505792050714	9.00929838523887	0.00268609513580712	TSC22D4
ENSG00000167005	0.270978906304954	6.56110025879967	9.71898136022783	0.00182374569441587	NUDT21
ENSG00000167280	-0.552612694293302	4.07422037197156	11.1212390405201	0.000853447547251751	ENGASE
ENSG00000167393	-0.591691059153338	6.24164259195735	16.1924397260321	5.72220331725683e-05	PPP2R3B
ENSG00000167508	-0.643704115447045	3.3817502774996	10.0066874367161	0.00155972813278811	MVD
ENSG00000167522	-0.393060006048171	5.89824109371963	13.7583958478767	0.00020788955910446	ANKRD11
ENSG00000167543	-0.799338110597335	3.92910873689821	13.3840570148015	0.000253772206942236	TP53I13
ENSG00000167549	-0.355413557464851	6.32659390615749	18.775334256359	1.47056772672647e-05	CORO6
ENSG00000167566	-0.654513691748165	4.61355536594139	14.8858346004461	0.000114217450090468	NCKAP5L
ENSG00000167617	-0.898167351169357	1.12822181150883	8.56974075051738	0.00341795820980311	CDC42EP5
ENSG00000167645	-0.436024738423143	3.88872243358209	9.22249748256942	0.00239059222977875	YIF1B
ENSG00000167674	-0.512767636024515	4.10466586027919	15.1677807673405	9.83675964217582e-05	HDGFRP2
ENSG00000167680	-1.36512676943654	2.9740358930893	24.4092300725402	7.7894596228466e-07	SEMA6B
ENSG00000167685	-0.612415382091034	3.19987587091873	20.4063619860953	6.26212696004965e-06	ZNF444
ENSG00000167700	-0.779244127143344	2.98803866695638	13.7660377803115	0.000207045560054329	MFSD3
ENSG00000167701	-0.808953370607267	4.17239578245491	21.8529848173283	2.94358357139488e-06	GPT
ENSG00000167702	-0.91860217916132	1.05700269295774	11.3712374768181	0.000745901664143414	KIFC2
ENSG00000167705	-0.38550756304295	5.43636780611095	8.77832095413226	0.00304831662454768	RILP
ENSG00000167775	-0.514972325512749	4.04731779228646	12.6221195079229	0.000381208849524895	CD320
ENSG00000167792	-0.541891549320662	8.84254522981427	24.4146286175009	7.76766231910497e-07	NDUFV1
ENSG00000167799	-0.671638633114257	4.00175746836583	12.6299987086417	0.000379605438918845	NUDT8
ENSG00000167900	-1.99280201859439	0.326458660763251	17.4432698179444	2.96010434663859e-05	TK1
ENSG00000167930	-0.428254650640014	5.62889170899716	10.6733975770818	0.00108687300503002	FAM234A
ENSG00000167962	-0.641650458585124	2.36036696468423	8.55663843656729	0.00344264520788683	ZNF598
ENSG00000167965	-0.484865923460005	4.21765380387729	8.85078328372709	0.00292963140960003	MLST8
ENSG00000167967	-0.871367640180079	2.91405384883434	20.3284707608195	6.5222822730394e-06	E4F1
ENSG00000167969	-0.67441779435532	6.21774251934074	11.617777931318	0.000653243977780228	ECI1
ENSG00000167996	-0.717582089565114	4.2681962228261	9.24934867717884	0.00235579197747348	FTH1
ENSG00000168056	-0.60413447860016	5.82320617422574	22.1154692118138	2.5673256608748e-06	LTBP3
ENSG00000168071	-0.596924612937676	2.12232454752925	9.27539154736107	0.00232253034427198	CCDC88B
ENSG00000168159	-0.396970602638616	6.4687768446368	8.66121027225704	0.00325055326708368	RNF187
ENSG00000168175	0.238794330847881	6.50352991595471	8.72300219410223	0.00314220192306486	MAPK1IP1L
ENSG00000168209	-1.19585571059411	2.45705648078861	15.4332073387767	8.54730500354659e-05	DDIT4
ENSG00000168283	0.500475124427255	4.37731994365367	8.50777286591538	0.00353632614932906	BMI1
ENSG00000168374	0.246628097463459	6.96716021978524	9.59981801549554	0.00194596654263814	ARF4
ENSG00000168397	-0.376372447963201	4.93775392945867	9.29856059847303	0.00229333974876135	ATG4B
ENSG00000168476	-0.652804575964881	1.30897794686194	9.7525502538178	0.00179074115648826	REEP4
ENSG00000168488	-0.32181188010111	4.73159811686928	10.5178017435838	0.00118230041646515	ATXN2L
ENSG00000168758	-0.591749655515841	4.70706856293264	10.0429966775496	0.00152928221969965	SEMA4C
ENSG00000168884	-0.51182103884219	4.06272531927658	12.6137893796009	0.000382911453549051	TNIP2
ENSG00000168890	-0.426734017603045	3.21622446110546	10.6654958571369	0.0010915258670668	TMEM150A
ENSG00000168918	-0.621195336988446	2.572534837402	12.7729286516352	0.000351671814377332	INPP5D
ENSG00000168936	-0.514635268348227	5.75616483627627	13.3197071593165	0.000262631190486465	TMEM129
ENSG00000168994	-0.397715829026393	4.09147227880259	8.47434017096811	0.00360191009601253	PXDC1
ENSG00000169019	0.457412727047168	4.61994234481861	9.41859172822374	0.0021479641843351	COMMD8
ENSG00000169026	-0.63468926534914	1.86297767190912	8.40349358761945	0.00374500598239713	MFSD7
ENSG00000169246	-1.0007791915618	0.838865266704511	10.8374981279644	0.000994650342383372	NA
ENSG00000169282	0.671020215742726	3.45693525775204	13.5457840259404	0.000232813801422909	KCNAB1
ENSG00000169439	0.460203025636309	6.2772993425744	14.5163926350485	0.000138945207040454	SDC2
ENSG00000169504	0.458267310001257	9.34208321812785	13.5521956217509	0.000232019844019904	CLIC4
ENSG00000169507	1.65442252745489	0.66334995564148	14.3449067262731	0.000152190854154545	SLC38A11
ENSG00000169564	-0.69498649842077	4.73377217960003	12.7257771679202	0.000360649954320839	PCBP1
ENSG00000169683	-0.699233377768414	1.41442010930661	11.2482218703362	0.000796993291950054	LRRC45
ENSG00000169692	-0.657427252429761	4.82592421964676	9.64854001390914	0.00189502140829679	AGPAT2
ENSG00000169696	-0.529425515818105	3.49032777695164	9.4765358424204	0.00208116579622605	ASPSCR1
ENSG00000169718	-0.560188780891921	4.73227099388875	19.8686532714563	8.29493659027897e-06	DUS1L
ENSG00000169727	-0.406559294516754	5.75943186392183	8.68554217154146	0.0032074415153269	GPS1
ENSG00000169957	-0.474508790408345	4.90520632068359	19.7579101626915	8.78971485629217e-06	ZNF768
ENSG00000170190	-0.509791730578322	3.35374399331246	9.28483823082506	0.00231058326036903	SLC16A5
ENSG00000170265	-0.524548810526529	3.65496906075702	11.2599558385808	0.000791970950809333	ZNF282
ENSG00000170291	-0.380232580850372	5.31448293917951	8.84466042711053	0.00293947583221321	ELP5
ENSG00000170385	0.469350987373111	5.41668534489922	10.9372689551594	0.00094248992919884	SLC30A1
ENSG00000170421	-0.369540153987343	6.61912806498114	8.01276302464182	0.00464488139103138	KRT8
ENSG00000170458	-0.757685063449774	3.16183606222188	15.0435725815162	0.000105057411733794	CD14
ENSG00000170604	-0.552536036971362	3.2573786295543	8.48696720921258	0.00357699587754433	IRF2BP1
ENSG00000170632	0.319846162563311	4.56600513205916	12.3528432287834	0.000440315373933877	ARMC10
ENSG00000170638	-0.764546651058565	2.7485854436591	9.02967186681163	0.00265632159426302	TRABD
ENSG00000170881	0.269521006262941	5.216584719687	8.85030382335181	0.00293040108339913	RNF139
ENSG00000170892	-0.335658107388227	4.30185366742502	9.82289274102854	0.00172353053282682	TSEN34
ENSG00000171033	0.300506712741395	8.83222701644008	9.35048386232536	0.0022292660620676	PKIA
ENSG00000171055	0.364293680175717	5.96821737650344	8.24257503731931	0.00409190395156613	FEZ2
ENSG00000171150	0.308118938608775	4.94253437582504	8.18140603330265	0.00423219435676377	SOCS5
ENSG00000171159	-0.824288555495373	3.71628741802928	14.1878269784252	0.000165437327704493	C9orf16
ENSG00000171161	-0.326202076742455	4.85761831131304	13.5485181887343	0.000232474891721266	ZNF672
ENSG00000171222	-1.09320785573061	2.82708552524689	15.9335721167585	6.56046830752179e-05	SCAND1
ENSG00000171298	-0.645068378869332	5.76934995511818	15.3334317977646	9.01076812929546e-05	GAA
ENSG00000171443	-1.01751459579289	2.14526560302746	12.8230337644277	0.000342378119564736	ZNF524
ENSG00000171608	-0.537834483988618	2.280461997271	8.0246652074084	0.00461445548638187	PIK3CD
ENSG00000171680	-0.668129939393588	4.35510847469552	13.3190166463093	0.00026272792412732	PLEKHG5
ENSG00000171813	-0.678319084868715	2.57176607877382	12.5489909659838	0.000396420302174224	PWWP2B
ENSG00000171823	-0.720309588342749	2.21397128491505	16.9892234864944	3.75925834377541e-05	FBXL14
ENSG00000171943	0.450846664483791	2.52527140113773	8.21500218667838	0.00415454650690779	SRGAP2C
ENSG00000172009	-0.531299815895877	4.28795043520589	10.6944709301142	0.00107456199465316	THOP1
ENSG00000172037	-0.422226731199996	8.93615917804539	10.9895642014594	0.000916263534276632	LAMB2
ENSG00000172046	-0.308629249026761	6.32931194819618	10.55415567509	0.0011592715492235	USP19
ENSG00000172115	0.373955975012723	10.0823126734664	11.5812446963453	0.000666203341678244	CYCS
ENSG00000172346	-0.658818768550132	7.41074238286381	17.7602218099605	2.50567588063636e-05	CSDC2
ENSG00000172354	-0.520004958644914	6.01826504440621	10.9636338291882	0.000929174252373796	GNB2
ENSG00000172366	-0.704048201156585	4.71222643354827	13.2246694409631	0.000276288446227285	NA
ENSG00000172469	0.37982025590594	3.79907285894301	11.05896086578	0.000882595948751911	MANEA
ENSG00000172534	-0.412314090946269	5.23782817201079	9.69633067084892	0.00184636329101821	HCFC1
ENSG00000172638	-0.460071671014261	6.02559032669076	11.5762283494406	0.000668002943768226	EFEMP2
ENSG00000172663	-0.610704310627472	4.50157489314361	12.7073046752052	0.000364230020977406	TMEM134
ENSG00000172667	0.477393739487394	5.27709891912491	13.7130616801136	0.000212968171350412	ZMAT3
ENSG00000172732	-0.46011638985603	4.15241804000397	15.2487925809893	9.42369809842952e-05	MUS81
ENSG00000172889	-0.95572097920922	5.24308653065093	13.93531075543	0.000189210404874973	EGFL7
ENSG00000172922	-0.65216360637228	3.70089392551261	15.9968575641394	6.34477097004828e-05	RNASEH2C
ENSG00000172977	-0.325119849128193	4.11705923967475	8.31998441792533	0.0039211256354867	KAT5
ENSG00000173020	-0.39182864700719	5.74944085969942	9.824308183297	0.00172220466828715	GRK2
ENSG00000173137	-0.608609000034774	1.70339118414598	8.41395602785762	0.00372351544733954	ADCK5
ENSG00000173153	-0.616971219621268	6.18218709402077	13.6234660940007	0.000223375911070597	ESRRA
ENSG00000173156	-0.788986374387102	3.74241078010607	15.8584517052467	6.82609875213676e-05	RHOD
ENSG00000173175	-0.447151219295622	8.3799187927944	11.3068768040958	0.000772205535832807	ADCY5
ENSG00000173264	-0.608165325168269	3.63322992456015	11.1745513559076	0.000829269458801672	GPR137
ENSG00000173272	-1.08089073597504	4.44186550822208	17.2507648129952	3.2756566598236e-05	NA
ENSG00000173327	-0.620418266207169	4.50971947207766	13.2745485356854	0.000269033666873864	MAP3K11
ENSG00000173457	-0.647498156794509	2.61382657765414	10.2136678807862	0.00139403648564279	PPP1R14B
ENSG00000173465	-0.591762621202163	3.10052446750846	9.35484711073065	0.00222396519509802	SSSCA1
ENSG00000173542	0.560584506788364	5.29805218429535	21.1061157336675	4.34539083861058e-06	MOB1B
ENSG00000173581	-0.667477185095877	3.47973224412323	15.4251088554482	8.58401157924004e-05	CCDC106
ENSG00000173621	-0.939475491132445	1.45404741829706	8.24809725517126	0.00407947405252492	LRFN4
ENSG00000173674	0.466324213228885	6.2382942656912	13.3023885535699	0.000265068221952424	NA
ENSG00000173801	-0.525010169772879	7.87010467786484	11.2539150716045	0.000794552496307293	JUP
ENSG00000173918	-0.436389464419315	5.6559115664892	8.57295554637346	0.00341192852853379	C1QTNF1
ENSG00000173991	-0.609954099067204	11.2627330321775	15.5486099048015	8.04107509954844e-05	TCAP
ENSG00000174109	-0.430921134059216	3.32934686740405	8.50861677131249	0.00353468648823774	C16orf91
ENSG00000174276	-1.30187947632505	1.12656159970822	16.4273976220572	5.05493036468301e-05	ZNHIT2
ENSG00000174599	0.698589903464463	1.25221233630998	10.1526346887758	0.00144095156929478	TRAM1L1
ENSG00000174669	-0.420189207914642	3.78737213767268	11.3259586463537	0.000764310593311247	SLC29A2
ENSG00000174796	0.321660640507209	4.30746720860895	9.29179918292056	0.00230181975917471	THAP6
ENSG00000174886	-0.548057859128333	2.74462763398289	10.4865934659079	0.00120243867470722	NDUFA11
ENSG00000174915	-0.38747010311224	4.57484040552924	9.8878428968385	0.0016637428860413	PTDSS2
ENSG00000174917	-0.489701843525269	6.18116239044879	10.1932259495149	0.00140957503617769	C19orf70
ENSG00000175161	1.42453246111397	1.96022177760874	8.22183634518679	0.00413892963061322	CADM2
ENSG00000175182	-0.617789301554963	4.60351755203056	29.0121106895741	7.19272219857049e-08	FAM131A
ENSG00000175221	-0.782825938527543	3.59655210062711	10.1694903367242	0.00142783739830445	MED16
ENSG00000175274	-0.522329544007495	5.10541951089156	9.03041363564423	0.0026552439265341	TP53I11
ENSG00000175445	0.520460985755252	10.8834701679538	8.351651795436	0.00385336866676051	LPL
ENSG00000175463	-1.10792862515896	0.166743022032285	8.42657010997478	0.0036977719873143	TBC1D10C
ENSG00000175467	-0.44050764425504	4.71600703040956	13.3039788151362	0.000264843497042301	SART1
ENSG00000175482	-0.689966035455465	1.69351760538313	13.2699084371134	0.000269700377940913	POLD4
ENSG00000175550	-0.47601573062907	5.21796013290652	9.99212312305211	0.00157211241718019	DRAP1
ENSG00000175564	-1.19625749402776	2.45989960171191	9.83958528276212	0.00170795999769449	UCP3
ENSG00000175602	-1.27567237192171	2.2476373981727	13.4047186923202	0.00025099209620636	CCDC85B
ENSG00000175701	-1.05858485763865	4.93356669844207	26.3910151061418	2.78834519620606e-07	NA
ENSG00000175727	-0.28887939903342	5.73047648232907	8.65859113677799	0.00325522887481161	MLXIP
ENSG00000175756	-0.560823559784671	6.14731603534215	15.6062302259189	7.79971730994125e-05	AURKAIP1
ENSG00000175820	0.92318168332198	0.722040760280831	8.12575474591169	0.004364081267817	CCDC168
ENSG00000175893	0.460263003588001	4.43950496246274	18.7396881786974	1.49831362626773e-05	ZDHHC21
ENSG00000175920	-0.684925534764048	4.5392147311445	9.72908569181299	0.00181374689279014	DOK7
ENSG00000176058	-0.660883686358804	3.16297732486068	12.921971075469	0.000324747715889141	TPRN
ENSG00000176101	-0.666279414003443	4.88320615584429	14.9981850851488	0.000107614624773307	SSNA1
ENSG00000176108	-0.42883388946804	3.21102879025935	8.58479066054278	0.00338982357644289	CHMP6
ENSG00000176248	-0.607953665205063	4.14640116618028	12.4484366993969	0.000418341819977029	ANAPC2
ENSG00000176697	0.737035071947576	3.56841340551273	8.9470366263573	0.00277920064778797	BDNF
ENSG00000176946	-0.39342195622708	5.9098302913707	9.64136244791422	0.00190244070915104	THAP4
ENSG00000176978	-0.803719055150726	5.67921577534601	13.7228838198958	0.000211857330656018	DPP7
ENSG00000177030	-0.540711838346099	3.80612165032958	13.1252721930768	0.000291339027859118	DEAF1
ENSG00000177045	-1.21922795488076	1.56213707693345	12.3887578282654	0.000431926495883444	SIX5
ENSG00000177105	-0.374203655707584	3.84225907306075	9.19801191343111	0.00242278115306592	RHOG
ENSG00000177150	0.318586947929544	6.09326386187372	9.1181033366136	0.00253092232160516	FAM210A
ENSG00000177169	-0.800197472482279	5.58770007120154	21.5900494724909	3.37598780097119e-06	ULK1
ENSG00000177191	-1.11205813826708	1.82853063209129	14.3451967041806	0.000152167415346765	B3GNT8
ENSG00000177239	-0.365158290918829	4.93342748158828	10.8113989035127	0.00100877049459565	MAN1B1
ENSG00000177303	-0.644308405919227	4.64376422895808	9.93079908663355	0.00162535957419693	CASKIN2
ENSG00000177352	-0.351636050215163	3.64645386078865	9.27488698162486	0.00232317022157003	CCDC71
ENSG00000177548	-0.868921832551534	3.1931515847088	15.0162703065796	0.000106588246929459	RABEP2
ENSG00000177595	-0.955884656761008	1.91418471833497	13.0517205244883	0.000303005928147571	PIDD1
ENSG00000177666	-0.492436878027825	6.85049722746947	15.4523964483223	8.46095906457563e-05	PNPLA2
ENSG00000177679	-1.1053851287227	2.23711034909194	13.8161748273367	0.000201593234481762	SRRM3
ENSG00000177685	-0.931022144180949	2.26696896937917	13.6157457667306	0.000224296369053537	CRACR2B
ENSG00000177697	-0.548998135145281	7.57519584535506	14.7164880277143	0.000124948847415714	CD151
ENSG00000177700	-0.787847284772855	6.05558511172563	17.4318036165389	2.97801348723613e-05	POLR2L
ENSG00000177728	-0.356396973718986	5.595197209832	8.79403184289136	0.00302217585845434	NA
ENSG00000177830	-0.304232800026412	5.18304626168596	10.7069648327942	0.00106732978145996	CHID1
ENSG00000177879	0.308577503186352	5.17967341562532	8.60210697121277	0.0033577431809229	AP3S1
ENSG00000177943	-0.897203533184959	2.28288277894094	12.1698465643037	0.00048568301378255	MAMDC4
ENSG00000178055	-0.920711617517719	2.08479040243959	8.14599117148757	0.00431564598756383	PRSS42
ENSG00000178078	-1.17270762569404	0.742874759288896	9.0079753528201	0.00268804027363728	STAP2
ENSG00000178188	-0.387630397450105	5.04236762023456	13.5456939549242	0.000232824974529145	SH2B1
ENSG00000178252	-0.296639979593542	6.34923394556844	8.04111576666526	0.00457273624626672	WDR6
ENSG00000178307	-0.337462421441291	4.64254682248598	9.08311139526924	0.00257980759984135	TMEM11
ENSG00000178605	-0.831216290910168	4.95970719509975	18.2222484472825	1.96569172188153e-05	GTPBP6
ENSG00000178685	-0.740427254921854	3.30106943842178	11.108377915602	0.000859386213748321	PARP10
ENSG00000178772	1.02851564410442	1.6178647928459	16.5301703682967	4.78820944708517e-05	CPN2
ENSG00000178814	-0.853760378298111	4.97896346931703	17.0385581037243	3.66284148383649e-05	OPLAH
ENSG00000178896	-0.738950071030734	2.08152624049637	14.7243311953537	0.000124430112354116	NA
ENSG00000178950	-0.580296943709203	3.9664043860904	17.8795289049215	2.35339006095944e-05	GAK
ENSG00000178951	-0.39750064419523	4.30589563516317	8.96466364088025	0.00275251369148001	ZBTB7A
ENSG00000179083	1.82131827199736	0.1103076579773	19.4870458572789	1.01284239676527e-05	FAM133A
ENSG00000179085	-1.08209611042512	2.89615807928498	15.3330229717532	9.01271826025423e-05	DPM3
ENSG00000179094	-0.736652843536409	5.89826814061999	16.6744243894737	4.4375243345258e-05	NA
ENSG00000179115	-0.408843121648177	4.8722683640185	12.4107344198208	0.000426872953336867	FARSA
ENSG00000179271	-0.54127491014529	5.10454015080253	9.75994527519735	0.00178355219576117	GADD45GIP1
ENSG00000179277	-0.4321106971882	2.10494266528484	8.01746596523543	0.00463283478175225	NA
ENSG00000179335	-0.355055008157782	4.98797635937721	15.5705611984118	7.94825274378102e-05	CLK3
ENSG00000179364	-0.607564973140172	5.35129760350094	24.8488796176954	6.20050727369275e-07	PACS2
ENSG00000179526	-0.587243932158213	4.7439055894611	12.1889018316281	0.000480746764692414	SHARPIN
ENSG00000179604	-0.381818808627563	5.49402785125898	8.14870656381629	0.00430918855006462	CDC42EP4
ENSG00000179611	-0.496555740101863	4.45151135264048	9.53957097111093	0.00201088742429416	NA
ENSG00000179743	-0.63955334937408	2.43824259386433	14.8555116279335	0.000116068404245616	FLJ37453
ENSG00000179832	-0.538865269352961	4.0149350062988	8.94648424541236	0.00278004117447658	MROH1
ENSG00000179862	-0.755834272126238	3.17648968560611	16.6713321551879	4.4447638199933e-05	CITED4
ENSG00000179886	-0.557770296993823	2.66348051868522	9.31302884611744	0.00227530031921199	TIGD5
ENSG00000179941	0.282145150120544	4.30757724261863	8.11454401344182	0.00439115167235264	BBS10
ENSG00000179950	-0.344001545377134	6.30993105871985	12.3017910798165	0.000452523832590979	PUF60
ENSG00000180104	-0.28466309895035	5.32360142920018	14.5513239752294	0.000136392776221633	EXOC3
ENSG00000180233	0.514486690758562	2.10476457662009	8.94345566574355	0.00278465418166492	ZNRF2
ENSG00000180287	3.0088421055171	0.310489759100174	12.403752100981	0.000428472046300544	PLD5
ENSG00000180448	-1.02841420489282	1.62248047265208	10.127317834349	0.00146087834482545	ARHGAP45
ENSG00000180891	-0.405891197113379	5.66741022060318	15.8065964025055	7.01574885949161e-05	CUEDC1
ENSG00000180900	-0.92038524957403	4.02489485439777	18.2584111553319	1.92872388872132e-05	NA
ENSG00000180902	-0.482908710300073	3.62218531109552	8.85757331574659	0.00291875344524356	D2HGDH
ENSG00000180964	0.336008832996483	5.91354019428128	14.6701636684374	0.000128057380028598	TCEAL8
ENSG00000181061	0.365528257511809	7.44843301230947	11.830728859116	0.000582611844063471	HIGD1A
ENSG00000181220	-0.395323792509438	2.97412682654077	8.46260839610228	0.00362521601162138	ZNF746
ENSG00000181396	-0.358298171068293	4.57801550407313	8.20045291742291	0.00418799338769351	OGFOD3
ENSG00000181409	-1.47207194485251	1.80686538053662	21.4934312622917	3.5504276082337e-06	AATK
ENSG00000181704	0.260200669407256	5.94318418245463	8.48527545382388	0.00358032366207756	YIPF6
ENSG00000181744	0.474924915637338	3.26729251151783	10.8783369578977	0.000972955705937352	C3orf58
ENSG00000182054	-0.36058461411391	9.87732092915047	9.94463846584102	0.00161318549346418	IDH2
ENSG00000182087	-0.61624073174657	5.38249202807817	18.9845718830322	1.31779692360663e-05	TMEM259
ENSG00000182095	-0.60314322144444	4.38432597663592	15.0845524106723	0.000102801104412277	TNRC18
ENSG00000182154	-0.764317068415015	5.98841976518007	16.5081095504436	4.84424385478438e-05	MRPL41
ENSG00000182220	0.276089128520726	5.99881638324679	11.2353002468505	0.000802561218317457	ATP6AP2
ENSG00000182253	0.248352880297631	9.01222851934301	9.43493579903586	0.00212890541945054	SYNM
ENSG00000182325	-0.782434298377581	1.40166978320289	13.2570605072212	0.000271555131532988	FBXL6
ENSG00000182378	-0.864784492465448	1.93484879875685	10.4411974389355	0.00123235350533715	PLCXD1
ENSG00000182484	-0.737470050920478	1.98249737789634	8.07847533280259	0.00447941174374606	NA
ENSG00000182511	-0.496394569103786	3.10399181984485	9.05459725738002	0.00262035117349556	FES
ENSG00000182809	-0.913306487517482	8.35555164468578	21.0761279011502	4.41392875109085e-06	CRIP2
ENSG00000182871	-1.2310029772669	5.06650060965094	14.1805792051587	0.000166075814473897	COL18A1
ENSG00000182872	-0.372162184650394	4.88521947946256	13.7317197870134	0.000210863010452809	RBM10
ENSG00000182979	-0.640440341782529	4.68800426829864	32.0788893425868	1.48037235331296e-08	MTA1
ENSG00000182985	0.370907258361986	6.42123042138016	8.89619412734979	0.00285765658213884	CADM1
ENSG00000183011	-0.636853130032706	4.92516634513954	14.5148487474019	0.000139059122057925	NAA38
ENSG00000183044	0.915379170786577	4.8317923716314	13.5927944591143	0.000227055376853944	ABAT
ENSG00000183072	-0.645424893270951	5.70240179778709	19.0444045443568	1.27711697034301e-05	NKX2-5
ENSG00000183087	-0.463939452791298	6.52445909434656	10.2455443599115	0.00137015145306469	GAS6
ENSG00000183207	-0.45809734442684	5.27059101502488	12.8307234971052	0.000340973884462875	RUVBL2
ENSG00000183291	0.242962100164724	6.23638852594994	8.87447411935927	0.00289185531939137	SELENOF
ENSG00000183401	-0.344401504618157	3.56936059350203	9.6016848374934	0.00194398919195121	CCDC159
ENSG00000183458	-1.58119843043929	0.180560406217681	13.3314023116524	0.000260998264211155	NA
ENSG00000183655	-0.581720496906452	2.0603572409769	10.1905992190925	0.00141158436986468	KLHL25
ENSG00000183751	-0.557966258220951	3.75493321916583	11.4794350121102	0.000703705192087299	TBL3
ENSG00000183798	-0.833709373219711	3.25250565447964	10.0462896902753	0.00152655091768881	EMILIN3
ENSG00000183828	-0.800371465888335	3.01364446892701	16.5392061601855	4.7654471146692e-05	NUDT14
ENSG00000183908	1.2725592781959	1.77795469278102	16.6032082880393	4.60730175738946e-05	LRRC55
ENSG00000183963	-0.535615963211825	6.91605630777831	15.1150176695341	0.000101155377747455	SMTN
ENSG00000184113	-1.09409061461541	4.3731967099131	8.45929526787276	0.00363182547828939	CLDN5
ENSG00000184203	0.362284089037134	5.63039929151889	11.485035697448	0.000701587794276842	PPP1R2
ENSG00000184207	-0.481676785633848	4.78548321056059	13.4311334670862	0.000247482538948056	PGP
ENSG00000184216	-0.46243036830805	4.63660974587476	8.1954870934	0.00419947179956374	NA
ENSG00000184281	-0.739993708056899	3.71750307610589	11.7371763741412	0.00061263900485526	TSSC4
ENSG00000184343	-0.46501448175445	5.11364298564308	9.80713631862677	0.00173835981978721	SRPK3
ENSG00000184349	0.513543746172163	4.40673917431344	19.7174352753522	8.97785210474163e-06	EFNA5
ENSG00000184436	-0.649451413752892	3.70823950949423	18.2804533102307	1.90653440254856e-05	THAP7
ENSG00000184470	-0.333986012253594	4.96689672176743	8.36052211877544	0.00383460372288002	TXNRD2
ENSG00000184489	-0.819944620545489	8.34481468021967	15.4399964563911	8.5166548769497e-05	PTP4A3
ENSG00000184508	-0.495065980079452	1.84615822205702	8.67088915700892	0.00323333392517577	HDDC3
ENSG00000184515	0.990933087652008	0.290810222624684	8.35081155827482	0.00385515100355181	BEX5
ENSG00000184601	-0.996796738789972	5.49190960544627	25.257438061835	5.01657349844958e-07	C14orf180
ENSG00000184682	-0.786612034735925	1.3512660458616	9.55446128604751	0.00199464042522441	NA
ENSG00000184898	0.482079557333322	2.7172350001342	10.1901905568142	0.00141189723918422	RBM43
ENSG00000184967	-0.897803251529168	2.26736384457026	18.7526863281924	1.48813584460648e-05	NOC4L
ENSG00000184990	-0.899191421100265	4.28710925536677	18.2257247848378	1.96210727655519e-05	SIVA1
ENSG00000185000	-0.575308148623387	4.71207615490226	19.4508029836158	1.03224433371903e-05	NA
ENSG00000185024	-0.739208177736908	3.64783064875058	19.8493286740272	8.37921546079014e-06	BRF1
ENSG00000185049	-0.611663132265199	2.64023901535492	10.4454365147848	0.00122952846499215	NA
ENSG00000185122	-0.67552164005933	6.65868171755519	14.8895240883048	0.00011399427576794	HSF1
ENSG00000185236	-0.778555654836385	5.74198222008847	19.0381244325537	1.28132686956061e-05	RAB11B
ENSG00000185340	-0.830936311801344	3.16654103964306	11.704437599102	0.000623512235931047	GAS2L1
ENSG00000185359	-0.58104369013815	4.38630811491388	17.4038785729948	3.02208668816734e-05	HGS
ENSG00000185495	0.37369498624977	3.21396323141534	8.35681269714069	0.00384243957548352	NA
ENSG00000185504	-0.824746586636648	3.57003481678619	18.2812739944587	1.90571320300875e-05	FAAP100
ENSG00000185507	-0.996057196098986	1.61764856967113	10.5293679674272	0.00117492386926741	IRF7
ENSG00000185614	-1.02228561842128	1.35803733719368	14.1932688433801	0.000164959556388731	FAM212A
ENSG00000185634	0.680851529577409	1.86945586039327	8.07204942618385	0.00449532450147807	SHC4
ENSG00000185803	-0.814503050494698	2.13008667888221	11.607301733377	0.000656933921660056	SLC52A2
ENSG00000186111	-0.416968523721087	5.03292988569886	8.90957148451857	0.0028367982468403	PIP5K1C
ENSG00000186174	-0.577490427373998	4.17610220605756	8.11609690943032	0.00438739173885753	BCL9L
ENSG00000186310	1.00012666770431	3.70151323659318	17.1099386502528	3.52772162032531e-05	NAP1L3
ENSG00000186350	-0.478648372927155	6.02838698016713	13.368837840176	0.000255839839404008	RXRA
ENSG00000186417	-0.438524521631121	4.18931900461738	11.2974578473904	0.000776132871578037	GLDN
ENSG00000186635	-0.57430264569872	5.53729821306763	19.2303180021041	1.15858687368702e-05	ARAP1
ENSG00000186908	0.291565589465481	5.21304301254431	9.89680016041695	0.00165566409400059	ZDHHC17
ENSG00000186940	-1.90607089451708	1.8661584326247	9.20265916560674	0.00241663820114636	NA
ENSG00000186994	-1.02456339270361	2.99362292326562	15.2252392530085	9.54195848375047e-05	KANK3
ENSG00000187051	-0.606482474265367	4.66708976282703	19.4118489006188	1.05351399834289e-05	RPS19BP1
ENSG00000187068	0.67240972884853	2.20684291568858	13.5205833026724	0.000235961063682301	C3orf70
ENSG00000187098	0.298247825293247	6.65267459250743	11.426800210913	0.000723922499330447	MITF
ENSG00000187244	-0.658817564821027	6.19917448151274	11.3026744593433	0.000773955261764652	BCAM
ENSG00000187325	0.364503240411987	5.52203198103422	10.8492761123148	0.000988343852244902	TAF9B
ENSG00000187446	0.262627975431084	7.02629304496284	9.89416991353937	0.00165803225269167	CHP1
ENSG00000187486	-0.50800474468993	4.00150595235543	10.1637814943874	0.00143226545039638	KCNJ11
ENSG00000187608	-0.941853638461605	2.57406058268664	9.07982937237195	0.00258444161457797	ISG15
ENSG00000187642	-0.557238238693856	6.52287864143413	11.6970804960025	0.000625982382013088	PERM1
ENSG00000187735	0.400606695754398	5.12377785936502	13.361089025001	0.000256899085477138	TCEA1
ENSG00000187764	-0.487661075620693	4.70446284135964	9.94306304781438	0.00161456666886605	SEMA4D
ENSG00000187778	-0.308511588366325	6.54963619225735	9.59881377166784	0.00194703108792006	MCRS1
ENSG00000187840	-0.597859385632126	3.44426812779842	10.935898896742	0.000943187132269774	EIF4EBP1
ENSG00000187954	-0.588614081969976	4.75301839480067	17.7219435982724	2.55660332977119e-05	CYHR1
ENSG00000188026	-0.384646782144882	5.49751055298088	8.65117033170128	0.00326851344141585	RILPL1
ENSG00000188186	-0.341996460145014	5.54583967682899	8.99776139334949	0.00270310517568293	LAMTOR4
ENSG00000188191	-0.662423448991366	3.98448827645403	12.7397612543918	0.000357963384888364	PRKAR1B
ENSG00000188290	-1.05543232026178	1.71780059399604	16.3803203682297	5.18204829454648e-05	HES4
ENSG00000188486	-0.770793063254076	1.55081285106149	10.6853564589641	0.00107986924570981	H2AFX
ENSG00000188566	-0.721161225070871	1.66410021913935	8.68249558273637	0.0032128075421852	NDOR1
ENSG00000188725	0.343959775588466	4.38985753110879	10.8664030728511	0.0009792453407696	SMIM15
ENSG00000188747	-1.2550145560774	0.778758788932531	12.0990082737498	0.000504486482180891	NOXA1
ENSG00000188976	-0.366776515123015	5.30065803093116	11.2689331068754	0.000788150129026382	NOC2L
ENSG00000188986	-0.456722782410687	5.13960323231798	10.4367952463133	0.00123529420442936	NELFB
ENSG00000189050	0.512928224345951	2.45670108506723	8.25912452479031	0.00405476773954143	RNFT1
ENSG00000189306	-0.581976799604801	4.31030618886987	13.5724648191926	0.000229527780909405	RRP7A
ENSG00000196189	-0.638535948323791	0.811602738084679	9.11050416556168	0.00254145815640356	SEMA4A
ENSG00000196365	-0.499093421027788	6.55026689531131	15.743122916387	7.25512076133686e-05	LONP1
ENSG00000196405	-0.342771210864032	5.16460241427475	9.93384974254111	0.00162266803287485	EVL
ENSG00000196411	-0.588902155750893	4.88027666207311	10.9536148891138	0.000934211801898069	EPHB4
ENSG00000196422	-0.346015218745583	4.80858165570695	8.49472262273958	0.00356178072285911	PPP1R26
ENSG00000196456	-0.920513920870614	0.847125016317247	20.8685684861877	4.91900415020049e-06	ZNF775
ENSG00000196465	-0.349963958535638	4.85790251447802	8.2884008876366	0.00398991088277717	MYL6B
ENSG00000196498	-0.546144063563386	5.63237697686189	8.11823736656056	0.004382214550879	NCOR2
ENSG00000196544	-0.447393518031811	2.45760121562645	8.80621295016457	0.00300206498057873	BORCS6
ENSG00000196576	-0.689421511159385	5.94896489285439	21.1347891934051	4.28085593414907e-06	PLXNB2
ENSG00000196642	-0.999188660859099	3.42159301590644	15.1347907358555	0.000100101455478487	RABL6
ENSG00000196663	-0.389498218257624	5.02950689629677	10.2026831207433	0.00140236466557555	TECPR2
ENSG00000196689	-0.521934896931558	2.43338622004484	8.89356942400258	0.00286176733345037	TRPV1
ENSG00000196700	-0.499914587780996	4.27425638372601	9.12251760578889	0.0025248225451127	ZNF512B
ENSG00000196776	0.331644197656408	6.03275063422738	8.28211517246569	0.00400374626151249	CD47
ENSG00000196814	-0.498223617462755	3.98202291319506	16.4513725216289	4.99140313564096e-05	MVB12B
ENSG00000196872	-0.647845301505083	2.36179914856158	9.19352074860345	0.00242873283787326	KIAA1211L
ENSG00000196937	0.405248335547673	5.39505146111282	11.2005022105471	0.000817751970572909	FAM3C
ENSG00000196961	-0.521107285354298	5.44763241665076	14.0416008295414	0.000178810664286811	AP2A1
ENSG00000196998	-0.284998115680273	5.80607058649119	8.44007961083175	0.00367040179904649	WDR45
ENSG00000197019	-0.695154621225786	2.86393732640634	9.63441136587905	0.00190965396418381	SERTAD1
ENSG00000197063	-0.317270304165309	4.46449247171409	8.29230707494845	0.00398133755972459	MAFG
ENSG00000197070	-0.535362033796342	3.34535129258952	13.9321826757558	0.00018952552730159	ARRDC1
ENSG00000197136	-0.606314485040852	3.72285356063238	10.1915246015952	0.00141087616214248	PCNX3
ENSG00000197150	-0.528568894052035	4.44065486477587	12.740059442763	0.000357906318393132	ABCB8
ENSG00000197226	-0.382450311056633	5.89268253040293	12.4889575932504	0.000409364553356853	TBC1D9B
ENSG00000197324	-0.429644091359837	6.48466538424812	15.6875858191746	7.47129364210122e-05	LRP10
ENSG00000197355	-0.375080737785854	3.4695850620626	9.67771873920572	0.00186516068153399	UAP1L1
ENSG00000197530	-0.941658623800491	4.23807606223157	14.0723370834041	0.000175912065679503	MIB2
ENSG00000197562	-0.683986058582597	2.8924553286692	10.1424255693796	0.00144895379104918	RAB40C
ENSG00000197582	-0.981724079052207	0.939553751779926	8.5882584812027	0.00338337419689125	NA
ENSG00000197586	-0.393552657540947	6.39833824943178	8.52799331405655	0.00349725082840263	ENTPD6
ENSG00000197774	-0.57793293821043	1.44741561782869	8.35602822027456	0.0038440988048349	EME2
ENSG00000197785	-0.753527299167283	2.7814020272066	10.0526371902783	0.00152130008351428	ATAD3A
ENSG00000197858	-0.717876039967229	5.63807147525656	17.4139344177352	3.00614084898142e-05	GPAA1
ENSG00000197912	-0.250551445448385	6.76008511586564	8.49555460708724	0.00356015238665447	SPG7
ENSG00000198015	0.300052002578857	5.83303849715086	12.0584514474955	0.000515581023621167	MRPL42
ENSG00000198087	0.319619747399898	4.53054788258905	9.59268941637453	0.00195353598114272	CD2AP
ENSG00000198113	-0.44127888582919	4.2200890793853	8.70026736538602	0.00318163379850675	TOR4A
ENSG00000198171	-0.379917424489203	3.95147744308368	8.44729871836289	0.00365586047495441	DDRGK1
ENSG00000198252	0.426604664898399	4.88948774727469	13.3473856560937	0.000258783138268287	STYX
ENSG00000198276	-0.565394692048067	5.18270693523376	12.0450731773723	0.00051929448382066	NA
ENSG00000198324	-0.511914982960128	4.45800107213738	12.030846985741	0.00052327293047495	FAM109A
ENSG00000198355	-0.684527371724196	4.97562995580161	15.0041375511249	0.00010727571511991	PIM3
ENSG00000198356	-0.277249189242637	5.62239429921058	9.44132810665778	0.0021214981076332	ASNA1
ENSG00000198380	0.319945218248165	6.7199799209777	11.666913061984	0.000636214874615529	GFPT1
ENSG00000198719	-0.904830299924487	3.02322575452931	29.5904032696503	5.33685154678391e-08	DLL1
ENSG00000198814	0.514439367151411	2.49963295784226	12.6200867406206	0.000381623623382	GK
ENSG00000198816	-0.644905188745747	4.33101752945452	9.65107943725197	0.00189240348886494	ZNF358
ENSG00000198830	0.349907971977325	6.46249327845437	8.69332103643018	0.00319378169902677	HMGN2
ENSG00000198836	0.316460906903854	8.16057597128018	11.6057781531792	0.000657472310299117	OPA1
ENSG00000198853	-0.382684913990658	5.28600311738319	12.1252146574354	0.000497446049857385	RUSC2
ENSG00000198868	1.45193178552391	1.38759468737372	9.33989119131495	0.0022421883818949	NA
ENSG00000198925	-0.358526256053642	6.69405593611592	9.50583628925151	0.00204819389201095	ATG9A
ENSG00000198931	-0.645754151153476	4.19984440413287	13.1862229443569	0.000282014717334419	APRT
ENSG00000198933	-0.473951737856557	3.92984056850488	14.5654480008201	0.000135374185687408	TBKBP1
ENSG00000203485	-0.761950643797969	4.71705467690606	22.636436491446	1.95737117815356e-06	INF2
ENSG00000203883	-1.00865680385498	2.65995767537798	11.2430283188877	0.000799226485619663	SOX18
ENSG00000204116	0.362604921687481	5.0078849113808	8.917776465497	0.00282408138521457	CHIC1
ENSG00000204160	-0.373074951889718	4.11811670094416	9.16801863150677	0.0024628106445456	ZDHHC18
ENSG00000204217	0.317979194599889	7.25879176786732	10.2925883257957	0.00133565604112705	BMPR2
ENSG00000204237	-0.400432500928625	2.96960011963481	8.7497955237622	0.0030963677144238	OXLD1
ENSG00000204301	-0.7208079662124	5.16297303327848	8.85316568287844	0.00292581000773449	NOTCH4
ENSG00000204370	0.389336009689024	8.0232619799035	20.3027083683155	6.61069415619381e-06	SDHD
ENSG00000204371	-0.374219840563935	3.80253649580657	9.02838043768772	0.00265819888734034	EHMT2
ENSG00000204438	-0.307368208204785	4.6848805085829	8.9234975541654	0.00281524856718652	GPANK1
ENSG00000204498	-0.548870647720285	2.66783543624861	9.89012953120622	0.00166167672169235	NFKBIL1
ENSG00000204859	-0.454719232487372	2.82940747213078	8.5416025721669	0.00347119882428877	ZBTB48
ENSG00000204860	-1.32841341375831	0.210915713651766	11.7517574715727	0.000607858143151647	NA
ENSG00000204922	-0.687739570911998	1.02735735905588	10.9197427972775	0.000951448179038577	UQCC3
ENSG00000205133	0.489691526522281	4.58481699579783	13.913711251786	0.000191397144934549	TRIQK
ENSG00000205138	-0.580234716771893	2.82389784182136	9.44200751584062	0.0021207123565155	SDHAF1
ENSG00000205269	0.439670027316478	3.86186008889865	11.3306824192423	0.000762368800524357	TMEM170B
ENSG00000205309	-0.497460348105313	2.92840579426913	8.27638823962635	0.00401639421146407	NT5M
ENSG00000205356	-0.594747491259266	4.07485393643162	12.4163186564742	0.000425598384134	TECPR1
ENSG00000205363	-0.620348545434343	5.60509863357196	14.019400035445	0.000180934202680465	C15orf59
ENSG00000205423	0.301194498128411	4.07719075330685	10.1533010203584	0.00144043083641085	CNEP1R1
ENSG00000205476	-0.524351878301039	4.33091587149704	13.733885478824	0.000210620021262841	CCDC85C
ENSG00000205707	0.38028114036609	5.74990115729061	11.5660670934534	0.00067166333069204	ETFRF1
ENSG00000211450	-1.10871013590829	2.7459036125111	16.6690234616561	4.45017663451945e-05	SELENOH
ENSG00000212864	-0.99208347588492	2.65739777269596	15.3236696396764	9.05745054816196e-05	RNF208
ENSG00000213087	-1.60783232881747	1.47713310764134	25.0721840370124	5.52237476269045e-07	NA
ENSG00000213199	-0.874598640021406	0.948949473725043	14.5298347623965	0.000137957347781922	ASIC3
ENSG00000213339	-0.538166855901216	4.07172118914163	9.86158959171166	0.00168765225959812	QTRT1
ENSG00000213362	-1.1995653673611	-0.258440256190393	10.0997437595255	0.00148289942037159	NA
ENSG00000213445	-0.651635619047657	3.77935365724863	14.2912549649524	0.00015659067430874	SIPA1
ENSG00000213465	-0.470856872025191	4.53778400093768	9.05299131696642	0.00262265376950088	ARL2
ENSG00000213676	-0.354018128908856	5.44910493445768	9.00039737826615	0.00269920908797523	ATF6B
ENSG00000214022	-0.368156351506393	6.37128698558675	8.62838586997889	0.00330964702564961	REPIN1
ENSG00000214063	-0.709656983758249	4.52707237057027	11.5879177919829	0.000663816972500303	TSPAN4
ENSG00000214110	-0.754294920538224	3.05599269973949	22.1502222144259	2.52126784062484e-06	NA
ENSG00000214530	-0.45616299161672	4.95725712569202	9.62682948308211	0.00191755342898104	STARD10
ENSG00000214655	-0.458429682037226	4.58445161094461	16.0709392724024	6.1013192199923e-05	ZSWIM8
ENSG00000214706	-0.560079464871645	5.0840911957516	16.3060329418159	5.38921011715153e-05	IFRD2
ENSG00000214960	0.469170685334253	3.0197675112916	11.4066396118716	0.000731820838852401	ISPD
ENSG00000215041	-0.379173881215457	4.05607340478178	9.20127527908137	0.00241846583175441	NEURL4
ENSG00000215908	-0.720417560025014	2.46169216667433	12.7532371948733	0.000355393536423357	NA
ENSG00000218891	-0.742237063581113	1.63069710727503	8.40225752844001	0.00374755324740342	ZNF579
ENSG00000224051	-0.872093993645713	5.46053602166336	22.5248952962365	2.07437748938747e-06	CPTP
ENSG00000225265	0.619191755589644	1.10575950262145	8.38308887696846	0.00378728225981786	TAF1A-AS1
ENSG00000225663	-0.639070576392309	5.44220805625976	8.56935457243847	0.00341868325504073	MCRIP1
ENSG00000225968	-0.67045419789512	2.15758267564731	13.5755555157232	0.000229150162169099	ELFN1
ENSG00000226085	-0.564870529240702	3.11138718121626	9.70881540523387	0.00183386185737002	NA
ENSG00000226306	0.335391586027652	8.41245935620962	12.754352384119	0.000355181706366646	NPY6R
ENSG00000228439	0.556015652396805	0.802559972934354	9.20566934857601	0.00241266763936879	TSTD3
ENSG00000229809	-0.721772520630979	2.55062384794912	15.7994974901866	7.04212089666924e-05	ZNF688
ENSG00000232434	-0.928368473757208	1.77716394636396	10.8708522891292	0.00097689563316791	C9orf172
ENSG00000233276	-0.691335610588112	5.10726185451075	13.8687026886416	0.00019603597627564	GPX1
ENSG00000234456	0.372090638722427	5.73654995346989	15.5042892289095	8.23182521896883e-05	MAGI2-AS3
ENSG00000235863	-0.516194038132904	2.56990389124264	12.0348464253901	0.000522151362384999	B3GALT4
ENSG00000237298	0.68534424130773	4.14479311218131	23.4796299844182	1.26243349198053e-06	NA
ENSG00000238227	-0.474364189243022	3.94345827947026	9.3689029619393	0.00220697565674713	TMEM250
ENSG00000239305	0.327226697376057	5.63995316477614	10.6516334621636	0.00109973735992693	RNF103
ENSG00000241399	0.482600356697636	1.90514170986617	8.38209400232858	0.00378935589655886	CD302
ENSG00000241627	-0.577278464740595	2.06158656683891	9.07230264056519	0.00259510083184592	NA
ENSG00000242372	-0.352822856646123	3.90402880891707	10.2542471580361	0.00136370273951441	EIF6
ENSG00000243056	-1.3612461791686	-0.139630009423022	13.5590497098306	0.000231174109227283	EIF4EBP3
ENSG00000243199	0.441105649368408	5.18025214660649	20.1676993246765	7.09407747493478e-06	NA
ENSG00000243679	-1.17834478130409	0.538119414586281	13.0845560720234	0.000297740387116516	NA
ENSG00000245910	-0.382277237618235	4.5183930143711	11.616954435043	0.000653533271399845	NA
ENSG00000247596	-0.708602240642584	5.60015174331279	14.5004103574253	0.000140129014110205	TWF2
ENSG00000248092	0.353740044635388	6.5121539943289	9.95272044977631	0.00160611878137049	NA
ENSG00000248333	-0.419582838567854	4.67890628936659	26.2880239475235	2.94106801384784e-07	CDK11B
ENSG00000249115	-0.564319086535201	2.11789282303395	10.9530455787758	0.00093449888035783	HAUS5
ENSG00000250056	-0.636733079187152	2.8969918242608	11.8724621742433	0.00056970046446481	LINC01018
ENSG00000250571	-0.747071165778566	1.13255377009527	9.78705872321762	0.00175744352087768	GLI4
ENSG00000250878	0.68832847124254	3.45586411803481	10.0083023578573	0.00155836103743881	METTL21EP
ENSG00000251322	-0.725651678331966	4.85509363366343	9.57910437942405	0.00196804387888953	SHANK3
ENSG00000251432	1.01107617192825	0.92912384452452	9.46554837418313	0.00209366835289436	LOC100507487
ENSG00000251628	-0.951318197295312	0.506753170150998	9.46774081066089	0.00209116752778326	NA
ENSG00000253716	-0.51644195483221	1.67229684881179	8.45658046251006	0.00363725046514315	MINCR
ENSG00000254470	-0.571544498407492	2.70719276976137	12.6206506174463	0.000381508522128253	AP5B1
ENSG00000255248	0.420887036070775	5.93678524743821	13.6417221133033	0.000221214444830833	MIR100HG
ENSG00000255302	0.291076910438388	8.58921086830432	9.09984144099678	0.00255631654299181	EID1
ENSG00000255455	0.418280343296204	3.02732806253961	9.15433278336013	0.00248129835837923	LOC103611081
ENSG00000255529	0.47690987775423	5.41233486843527	18.5603168667669	1.64611872512656e-05	POLR2M
ENSG00000258289	0.551257000114516	6.3600162511153	12.3654498544614	0.000437352173967064	CHURC1
ENSG00000260837	0.432146792536308	4.0367766915989	12.0331792217493	0.000522618603243901	NA
ENSG00000261211	0.870387108135177	0.831334848227011	12.121621480975	0.000498405471156099	NA
ENSG00000261221	-0.57887089881723	3.14178292276227	10.3538153774846	0.00129207354249704	ZNF865
ENSG00000261236	-0.556502300620428	3.71371373167313	9.14299295011818	0.00249672359205336	NA
ENSG00000261754	1.19803533136329	0.214663630252967	9.05465538319519	0.00262026787124532	NA
ENSG00000262919	-0.414067048384966	4.28832255803904	10.0674200059565	0.00150914210474903	FAM58A
ENSG00000265519	-0.751790187475661	1.2560550942543	12.0184875348799	0.00052675430068341	NA
ENSG00000267533	-1.40533762593971	0.641923898492445	18.6304081725366	1.58669429382811e-05	NA
ENSG00000267784	0.905753385059253	2.44643446908102	18.4363416829391	1.75675436852643e-05	NA
ENSG00000269313	-0.60276372933967	1.02357020299891	10.1773030799454	0.00142179991505755	MAGIX
ENSG00000269335	-0.533146667160498	1.78485246395569	8.17628106242636	0.00424416844240116	IKBKG
ENSG00000272333	-0.533672722409463	4.18865926934378	14.3894856117171	0.000148629898009532	KMT2B
ENSG00000272391	-0.30371623016208	4.42713091852958	8.88182492450804	0.00288023499145084	POM121C
ENSG00000273015	0.422766584186691	4.86494449031754	10.5519596237507	0.00116064969790427	NA
ENSG00000274070	-0.732053484349174	1.54971597901817	8.4791889922345	0.00359232215672388	CASTOR2
ENSG00000275764	0.501504980225032	3.17210668440874	8.65495011669729	0.00326174008033411	NA
ENSG00000275964	-0.97753270554318	0.808172517402868	13.2128950803031	0.000278029572673291	NA
ENSG00000276791	-0.863831321912182	0.533941390415559	10.6419490167802	0.00110551106536512	NA
ENSG00000277972	-0.431445485398719	5.16712197849227	8.73520959513462	0.00312123435840198	CISD3
ENSG00000279118	0.357103645170319	4.21335055471822	8.06590884822808	0.00451058447157193	NA
ENSG00000280071	-1.26751349692303	1.4806496554134	9.92560234449598	0.00162995498897674	NA
ENSG00000280123	0.645878083061437	1.29289850769044	9.07361340972202	0.00259324134103753	NA
ENSG00000280213	-0.828286883427082	0.0799978119177251	8.04706020065201	0.00455775558915416	UCKL1-AS1
ENSG00000281490	-0.599063907779334	2.14662465706067	8.81268975215185	0.00299142726339849	NA
