# Supplementary material for: Cardiac biopsies reveal differences in transcriptomics between left and right ventricle in patients with or without diagnostic signs of heart failure
Source: Sci Rep. 2024 Mar 9;14:5811. doi: 10.1038/s41598-024-56025-1 (PMC10924960; doi:10.1038/s41598-024-56025-1)
Supplement: Supplementary file 3 — Supplementary Table S3. [file 41598_2024_56025_MOESM3_ESM.xlsx]

## Sheet: ReadMe
Sheet	Descriptions
LV_vs_RV_TissueWise	Differentially expressed genes list between LV vs RV considering all samples
LV_vs_RV_in_Normal	Differentially expressed genes list between LV vs RV in Normal samples
LV_vs_RV_in_pEF	Differentially expressed genes list between LV vs RV in pEF samples
LV_vs_RV_in_rEF	Differentially expressed genes list between LV vs RV in rEF samples

## Sheet: LV_vs_RV_All
GeneID	logFC	logCPM	LR	PValue	GeneSymbol
ENSG00000001084	0.239175	5.08433	7.63834	0.00571404	GCLC
ENSG00000001626	-0.995662	0.0765354	10.2883	0.00133874	CFTR
ENSG00000002330	-0.723472	1.793	10.5964	0.00113308	BAD
ENSG00000002586	-0.232029	7.25585	8.54868	0.00345774	CD99
ENSG00000003096	0.420392	4.23997	11.9174	0.000556129	KLHL13
ENSG00000003137	-0.858655	1.94504	16.9167	3.90568e-05	CYP26B1
ENSG00000003393	0.312514	6.30002	16.5664	4.69766e-05	ALS2
ENSG00000003436	-0.293877	4.81755	11.8061	0.000590376	TFPI
ENSG00000004864	0.292051	3.59391	17.6203	2.697e-05	SLC25A13
ENSG00000004897	0.176543	6.3149	7.33951	0.00674551	CDC27
ENSG00000004961	0.171605	6.14429	7.87811	0.00500368	HCCS
ENSG00000005022	0.402342	6.62441	20.8216	5.04121e-06	SLC25A5
ENSG00000005189	-0.305356	3.00919	8.31067	0.00394129	LOC81691
ENSG00000005243	-0.217673	4.69343	8.56508	0.00342673	COPZ2
ENSG00000005889	0.257984	5.11778	8.66226	0.00324867	ZFX
ENSG00000006071	0.561558	1.77299	7.09464	0.00773147	ABCC8
ENSG00000006283	-1.05238	0.0859915	18.7139	1.51875e-05	CACNA1G
ENSG00000006327	1.29323	4.68538	17.822	2.42564e-05	TNFRSF12A
ENSG00000006432	0.453444	1.45817	9.74109	0.00180194	MAP3K9
ENSG00000006468	0.764554	6.10071	44.1306	3.07174e-11	ETV1
ENSG00000006530	0.226288	5.88888	13.7845	0.000205021	AGK
ENSG00000006695	0.198215	6.23521	7.52685	0.00607861	COX10
ENSG00000006715	0.233424	5.90853	10.6774	0.00108455	VPS41
ENSG00000006756	0.297944	3.19929	8.04287	0.00456831	ARSD
ENSG00000007062	0.9408	3.67186	25.4844	4.45972e-07	PROM1
ENSG00000007350	-0.429599	4.58832	11.9324	0.000551662	TKTL1
ENSG00000007866	0.449343	5.19419	22.7516	1.84351e-06	TEAD3
ENSG00000008018	-0.16327	7.51357	8.26625	0.00403889	PSMB1
ENSG00000008283	-0.787262	4.12507	43.4457	4.35896e-11	CYB561
ENSG00000008311	0.293807	5.10214	7.68434	0.0055702	AASS
ENSG00000008394	-1.62373	3.99318	53.4765	2.61699e-13	MGST1
ENSG00000008869	-0.275964	5.95285	13.3184	0.00026282	HEATR5B
ENSG00000008988	-0.237147	9.07986	13.3615	0.000256839	RPS20
ENSG00000009954	0.151892	6.28891	7.94534	0.00482114	BAZ1B
ENSG00000010310	-0.542785	1.83857	9.25947	0.0023428	GIPR
ENSG00000010361	-0.267285	3.37492	8.17855	0.00423886	FUZ
ENSG00000010704	-0.384553	2.99737	13.0895	0.000296954	HFE
ENSG00000011021	0.157754	4.75891	8.05143	0.00454678	CLCN6
ENSG00000011028	-0.602346	5.34729	18.9002	1.3774e-05	MRC2
ENSG00000011105	0.411665	8.19699	26.087	3.26366e-07	TSPAN9
ENSG00000011454	0.188224	6.54115	8.2875	0.0039919	NA
ENSG00000011465	-0.657293	10.7315	31.5007	1.99365e-08	DCN
ENSG00000012061	-0.305488	6.43453	11.6027	0.000658556	ERCC1
ENSG00000013297	0.402201	1.31677	7.52064	0.0060996	NA
ENSG00000013588	-1.10462	0.133278	17.3016	3.18924e-05	NA
ENSG00000014919	0.196028	5.93178	13.9834	0.00018443	COX15
ENSG00000015153	0.354316	6.00569	13.1117	0.000293456	YAF2
ENSG00000016402	-0.961636	3.63074	17.4476	2.95338e-05	IL20RA
ENSG00000017260	0.283339	6.86536	12.3399	0.000443378	ATP2C1
ENSG00000017483	-0.941361	0.579848	18.6019	1.61059e-05	SLC38A5
ENSG00000018236	-0.697401	0.541632	9.43095	0.00213354	CNTN1
ENSG00000018625	0.647157	8.76479	27.277	1.76297e-07	ATP1A2
ENSG00000019549	-0.489516	3.487	12.929	0.000323526	SNAI2
ENSG00000020577	0.327243	7.70504	15.2656	9.34001e-05	SAMD4A
ENSG00000022267	0.891383	11.239	17.0395	3.66107e-05	FHL1
ENSG00000023445	-0.623385	3.938	21.4361	3.65823e-06	BIRC3
ENSG00000023608	-0.256573	3.74084	7.49286	0.00619441	SNAPC1
ENSG00000023902	0.425048	5.21703	9.74419	0.0017989	PLEKHO1
ENSG00000025039	0.193583	7.70734	7.51118	0.0061317	RRAGD
ENSG00000025434	-0.577578	3.06979	20.7951	5.11136e-06	NR1H3
ENSG00000025800	0.185661	6.75205	9.83273	0.00171434	KPNA6
ENSG00000027001	0.257642	6.10475	8.81903	0.00298105	MIPEP
ENSG00000030419	0.309206	2.76192	8.86755	0.00290284	IKZF2
ENSG00000033327	0.57538	5.35935	47.5405	5.38782e-12	GAB2
ENSG00000034053	-1.51224	-0.14421	29.2782	6.26968e-08	APBA2
ENSG00000035403	0.536464	8.80304	37.7979	7.84682e-10	VCL
ENSG00000035664	-0.363644	5.27517	12.7336	0.00035914	DAPK2
ENSG00000036530	0.389215	2.00752	11.5667	0.000671419	CYP46A1
ENSG00000037474	0.16641	6.06621	7.23996	0.00712985	NSUN2
ENSG00000037749	0.362817	4.47728	10.441	0.00123246	MFAP3
ENSG00000038295	-0.679493	0.0288433	8.38915	0.00377467	TLL1
ENSG00000040199	0.312955	2.69421	14.9332	0.000111388	PHLPP2
ENSG00000041880	-0.2187	4.47542	7.74899	0.00537427	PARP3
ENSG00000041988	-0.256996	3.32076	7.79186	0.00524822	THAP3
ENSG00000042429	0.232028	4.7107	12.6173	0.0003822	MED17
ENSG00000042493	-0.83862	0.865761	22.6277	1.96631e-06	CAPG
ENSG00000044115	0.171767	8.87167	7.24467	0.00711119	CTNNA1
ENSG00000047056	0.201075	5.76551	9.63869	0.00190521	WDR37
ENSG00000047230	-0.21904	3.66677	15.8029	7.02964e-05	CTPS2
ENSG00000047457	-1.02794	0.839392	9.55756	0.00199128	CP
ENSG00000047578	0.38803	3.79343	16.4748	4.93014e-05	KIAA0556
ENSG00000047849	0.746214	10.2852	50.2625	1.34493e-12	MAP4
ENSG00000047932	0.192558	5.85946	7.34538	0.00672352	GOPC
ENSG00000048052	0.318287	5.01557	11.2787	0.000784009	HDAC9
ENSG00000048540	-0.579346	2.33086	9.65579	0.00188756	LMO3
ENSG00000048828	0.165667	7.47409	13.9375	0.000188989	FAM120A
ENSG00000049449	-0.353977	4.81539	12.1461	0.000491911	NA
ENSG00000049541	-0.208797	3.70103	9.62588	0.00191855	RFC2
ENSG00000049759	0.165694	6.01872	7.57425	0.0059208	NEDD4L
ENSG00000049860	0.331979	6.7789	11.106	0.000860505	HEXB
ENSG00000050628	-0.876383	0.469894	11.686	0.000629727	PTGER3
ENSG00000051523	-0.597652	2.20889	12.063	0.000514322	CYBA
ENSG00000052749	0.559538	4.44504	7.84165	0.00510561	RRP12
ENSG00000054523	0.229653	7.57421	8.63223	0.00330268	KIF1B
ENSG00000054793	0.248247	5.75763	10.0712	0.00150609	ATP9A
ENSG00000054938	-1.40615	2.61334	13.8063	0.000202651	CHRDL2
ENSG00000054983	0.231145	5.38859	7.56509	0.00595098	GALC
ENSG00000055044	-0.185664	5.43788	8.34109	0.00387583	NOP58
ENSG00000055732	-1.13078	0.117481	17.6124	2.70812e-05	MCOLN3
ENSG00000056586	0.246069	6.0782	12.7667	0.000352838	RC3H2
ENSG00000056998	-1.48103	0.938453	20.1129	7.30044e-06	GYG2
ENSG00000057019	0.444518	6.6317	28.4809	9.46285e-08	DCBLD2
ENSG00000058056	0.282798	8.67073	14.5043	0.000139843	USP13
ENSG00000058085	-0.850149	3.82421	24.3332	8.10305e-07	LAMC2
ENSG00000058668	0.483431	8.01831	33.7412	6.29534e-09	ATP2B4
ENSG00000059691	-0.241854	7.32102	14.1273	0.000170843	GATB
ENSG00000060138	0.395406	8.02438	13.72	0.000212181	YBX3
ENSG00000060656	-0.338744	4.30461	10.6682	0.00108993	PTPRU
ENSG00000060749	0.260562	5.27952	8.79165	0.00302612	QSER1
ENSG00000060762	0.327762	9.03882	26.2339	3.02469e-07	MPC1
ENSG00000061936	-0.217491	4.35307	8.56361	0.00342949	SFSWAP
ENSG00000062282	-0.425465	3.81237	10.9907	0.000915717	DGAT2
ENSG00000063601	0.197121	4.35391	11.7029	0.000624023	MTMR1
ENSG00000064225	0.53963	6.08272	20.9359	4.74905e-06	ST3GAL6
ENSG00000064309	-0.300893	3.47258	7.78468	0.0052691	CDON
ENSG00000064393	0.513622	7.79579	25.3699	4.73249e-07	HIPK2
ENSG00000064651	0.336971	4.6502	15.0378	0.000105378	SLC12A2
ENSG00000064652	0.231438	3.6903	12.9822	0.00031446	SNX24
ENSG00000064886	-2.0923	2.17219	38.2104	6.35142e-10	CHI3L2
ENSG00000065057	-0.393252	2.99736	8.5048	0.0035421	NTHL1
ENSG00000065361	-0.517633	3.14339	8.37097	0.00381263	ERBB3
ENSG00000065371	-1.57563	-0.301566	20.2364	6.84391e-06	ROPN1
ENSG00000065413	-0.293198	3.07258	7.78803	0.00525934	ANKRD44
ENSG00000065457	0.328568	3.52855	14.3024	0.000155664	ADAT1
ENSG00000065609	-2.91799	3.42117	31.338	2.16794e-08	SNAP91
ENSG00000065613	0.288295	6.96311	9.61941	0.00192532	SLK
ENSG00000065883	0.126088	5.1013	7.1204	0.00762116	CDK13
ENSG00000066084	0.302079	5.10794	18.8833	1.38964e-05	DIP2B
ENSG00000066468	-0.922713	-0.49226	9.54112	0.00200919	FGFR2
ENSG00000066739	0.180139	5.50032	9.92508	0.00163042	ATG2B
ENSG00000066926	0.227922	5.94417	9.32052	0.00226602	FECH
ENSG00000067596	0.165277	4.92024	8.96291	0.00275516	DHX8
ENSG00000067900	0.29594	6.58308	16.5969	4.62265e-05	ROCK1
ENSG00000067992	0.8796	2.76841	78.5285	7.8852e-19	PDK3
ENSG00000068079	-0.343661	3.49688	13.6151	0.000224374	IFI35
ENSG00000068366	0.35871	6.457	12.6836	0.000368879	ACSL4
ENSG00000068650	0.431534	7.15159	26.0372	3.34902e-07	ATP11A
ENSG00000068654	0.199891	5.00826	8.41305	0.00372538	POLR1A
ENSG00000068697	-0.181886	8.42306	7.58215	0.0058949	LAPTM4A
ENSG00000068831	-0.483337	4.10022	15.9124	6.63423e-05	RASGRP2
ENSG00000068976	-0.616183	7.5973	40.3895	2.08058e-10	PYGM
ENSG00000069020	0.237444	6.58609	9.17807	0.00244932	MAST4
ENSG00000069424	0.933077	4.92874	36.252	1.73378e-09	KCNAB2
ENSG00000069493	-0.8108	1.93386	21.6923	3.20069e-06	CLEC2D
ENSG00000069702	-0.64492	5.56784	25.915	3.5678e-07	TGFBR3
ENSG00000069849	0.211259	4.79079	7.0888	0.0077567	ATP1B3
ENSG00000070010	-0.171979	4.68462	9.04853	0.00262906	UFD1
ENSG00000070019	0.250717	2.67536	8.51896	0.00351465	GUCY2C
ENSG00000070061	0.215343	5.9661	7.55168	0.0059954	IKBKAP
ENSG00000070159	0.506874	7.47565	19.9269	8.04612e-06	PTPN3
ENSG00000070193	-2.38512	0.544162	45.7819	1.32183e-11	FGF10
ENSG00000070404	0.959311	5.22685	24.5429	7.26745e-07	FSTL3
ENSG00000070540	0.305711	6.17523	11.1781	0.000827674	WIPI1
ENSG00000070718	0.420973	5.15131	32.7513	1.04736e-08	AP3M2
ENSG00000070778	0.222389	6.18463	10.9027	0.000960243	PTPN21
ENSG00000070961	0.506141	4.06922	32.7755	1.0344e-08	ATP2B1
ENSG00000071054	0.22838	7.37383	16.6071	4.59792e-05	MAP4K4
ENSG00000071082	-0.291755	8.80484	13.4464	0.000245481	RPL31
ENSG00000071242	0.406986	7.21076	30.7682	2.9077e-08	RPS6KA2
ENSG00000071575	0.219472	5.63316	9.45714	0.00210329	TRIB2
ENSG00000071967	-0.543402	7.45412	31.3394	2.16643e-08	CYBRD1
ENSG00000071991	-0.395868	5.86028	7.12145	0.00761672	CDH19
ENSG00000072201	-0.327565	2.96438	10.3592	0.00128829	LNX1
ENSG00000072210	0.222282	6.87405	9.17422	0.00245448	ALDH3A2
ENSG00000072310	-0.47087	3.69076	7.72833	0.00543609	SREBF1
ENSG00000072364	0.242387	6.52635	9.71487	0.00182783	AFF4
ENSG00000072506	-0.236055	5.98918	8.97514	0.00273678	HSD17B10
ENSG00000072657	-2.84879	0.672784	79.1429	5.77773e-19	TRHDE
ENSG00000072803	0.257354	7.03817	9.45284	0.00210823	FBXW11
ENSG00000072818	-0.411574	1.97761	11.8382	0.000580266	ACAP1
ENSG00000072864	0.424723	3.04609	19.385	1.06844e-05	NA
ENSG00000073282	0.668494	0.484201	13.6855	0.000216116	TP63
ENSG00000073737	0.971688	1.16739	7.23231	0.0071603	DHRS9
ENSG00000073754	-1.30919	0.962884	19.9154	8.09455e-06	CD5L
ENSG00000073849	0.213536	6.74186	7.18765	0.00734072	ST6GAL1
ENSG00000073910	0.230031	7.82773	15.557	8.00534e-05	FRY
ENSG00000073921	0.214793	7.03772	11.2646	0.000790011	PICALM
ENSG00000073969	0.19142	4.36622	8.13204	0.00434897	NSF
ENSG00000074054	0.192935	6.9554	9.84014	0.00170744	CLASP1
ENSG00000074356	0.158399	5.18368	8.9193	0.00282173	NCBP3
ENSG00000075035	-1.75968	0.590577	23.9355	9.96167e-07	WSCD2
ENSG00000075073	0.44481	1.28934	7.76159	0.00533688	TACR2
ENSG00000075151	0.218661	6.28969	10.6831	0.00108116	EIF4G3
ENSG00000075213	-0.571408	1.8712	9.43584	0.00212786	SEMA3A
ENSG00000075413	-0.285024	6.86218	13.1283	0.000290861	MARK3
ENSG00000075420	0.233499	6.3907	11.4783	0.000704153	FNDC3B
ENSG00000075702	-0.452215	5.69455	9.44283	0.00211976	WDR62
ENSG00000075711	0.396707	5.95218	18.2954	1.89167e-05	DLG1
ENSG00000075884	-0.537281	1.97047	16.2751	5.4778e-05	ARHGAP15
ENSG00000076003	-0.23791	3.79765	8.17036	0.00425803	MCM6
ENSG00000076555	-0.288548	7.30984	9.20403	0.00241482	ACACB
ENSG00000076641	0.476982	4.61327	19.9612	7.90306e-06	PAG1
ENSG00000076706	0.469351	7.0075	17.3154	3.16612e-05	NA
ENSG00000076716	-0.299721	4.2854	15.793	7.06641e-05	GPC4
ENSG00000077009	0.513172	8.50471	11.5632	0.000672686	NMRK2
ENSG00000077044	0.293907	4.87534	8.31958	0.00392201	DGKD
ENSG00000077235	0.27787	6.29275	12.0162	0.000527402	GTF3C1
ENSG00000077522	0.273518	11.8329	11.4414	0.000718246	ACTN2
ENSG00000077585	0.208366	5.48476	8.65315	0.00326497	GPR137B
ENSG00000077616	-0.71851	1.89069	23.9956	9.65536e-07	NAALAD2
ENSG00000077942	-0.917977	6.8512	38.8885	4.48707e-10	FBLN1
ENSG00000078043	0.239744	4.8335	11.792	0.000594861	PIAS2
ENSG00000078114	0.257684	11.5627	8.80918	0.0029972	NEBL
ENSG00000078124	0.212083	3.95174	7.42133	0.00644552	ACER3
ENSG00000078549	-0.762377	3.68873	13.1124	0.000293344	ADCYAP1R1
ENSG00000078725	1.09671	0.424911	9.92535	0.00163017	BRINP1
ENSG00000078804	0.406534	7.75998	30.3008	3.6998e-08	TP53INP2
ENSG00000079150	-0.281419	4.00146	9.26984	0.00232958	FKBP7
ENSG00000079156	0.454927	3.89418	30.415	3.48815e-08	OSBPL6
ENSG00000079459	-0.172876	6.9458	8.47911	0.00359249	FDFT1
ENSG00000079819	-0.260664	6.38946	8.4796	0.00359152	EPB41L2
ENSG00000080371	0.271419	7.64465	17.0527	3.63572e-05	RAB21
ENSG00000080709	-0.350634	3.38323	11.0759	0.000874591	KCNN2
ENSG00000080819	0.239269	4.1841	11.2037	0.000816332	CPOX
ENSG00000081026	0.386337	3.72574	29.0666	6.99316e-08	MAGI3
ENSG00000081052	-0.763284	4.40373	41.3281	1.28703e-10	COL4A4
ENSG00000081377	0.40431	5.58401	14.965	0.000109523	CDC14B
ENSG00000081791	0.179424	7.47047	10.3037	0.00132765	KIAA0141
ENSG00000081853	0.338334	2.79988	9.54638	0.00200345	PCDHGA2
ENSG00000081923	0.565801	3.77484	19.5671	9.71255e-06	ATP8B1
ENSG00000082213	0.275243	5.34001	12.2192	0.000472996	C5orf22
ENSG00000082293	0.594079	1.07221	7.67552	0.0055975	COL19A1
ENSG00000082684	0.546027	3.17732	12.7146	0.000362802	SEMA5B
ENSG00000082701	0.258631	6.64767	19.6608	9.24799e-06	GSK3B
ENSG00000082805	0.225696	6.21065	7.13006	0.00758023	ERC1
ENSG00000083720	0.57329	9.10688	26.168	3.12972e-07	OXCT1
ENSG00000083799	0.275574	6.21161	11.2811	0.000783005	CYLD
ENSG00000083845	-0.196978	7.91348	7.22464	0.00719096	RPS5
ENSG00000083857	0.352077	6.81092	12.5763	0.000390678	FAT1
ENSG00000084070	0.312746	4.23394	19.7389	8.87738e-06	SMAP2
ENSG00000084093	0.228577	5.42252	11.836	0.000580964	REST
ENSG00000084674	0.40852	5.45756	7.27019	0.00701085	APOB
ENSG00000084710	0.339461	3.56909	9.92483	0.00163064	EFR3B
ENSG00000085224	0.257745	6.99083	9.82619	0.00172044	ATRX
ENSG00000085377	0.215852	5.59642	13.4421	0.000246038	PREP
ENSG00000085563	0.527343	2.65842	9.81728	0.0017288	ABCB1
ENSG00000085719	0.276049	7.36508	14.3081	0.000155194	CPNE3
ENSG00000085831	0.46145	4.77111	14.939	0.000111044	TTC39A
ENSG00000085998	0.256942	7.69887	18.6887	1.53894e-05	POMGNT1
ENSG00000086544	-0.250119	3.96418	7.25904	0.00705451	ITPKC
ENSG00000086758	0.280423	8.00012	16.4029	5.12077e-05	HUWE1
ENSG00000087053	0.159635	5.30848	8.61052	0.00334227	MTMR2
ENSG00000087086	-0.335325	8.23592	16.7587	4.24475e-05	FTL
ENSG00000087095	0.251644	5.02169	12.3877	0.000432164	NLK
ENSG00000087245	-0.412635	7.09569	14.2082	0.000163658	MMP2
ENSG00000087250	-0.742593	1.05802	9.98256	0.0015803	MT3
ENSG00000087253	-0.3166	4.06731	8.05712	0.00453252	LPCAT2
ENSG00000087258	-0.541992	4.54025	11.928	0.00055297	GNAO1
ENSG00000087266	-0.329857	4.4927	15.6725	7.53131e-05	SH3BP2
ENSG00000087495	-0.875079	3.44419	25.1083	5.42001e-07	PHACTR3
ENSG00000087884	-0.400106	4.30347	19.2288	1.15953e-05	AAMDC
ENSG00000088827	-0.435022	2.35129	8.01304	0.00464417	SIGLEC1
ENSG00000088854	0.265849	6.16629	16.3892	5.15773e-05	C20orf194
ENSG00000088882	-1.19292	1.02386	12.7904	0.000348406	CPXM1
ENSG00000088970	-0.226419	5.09898	14.1085	0.000172563	KIZ
ENSG00000088992	-0.562731	5.8465	13.1636	0.000285445	TESC
ENSG00000089009	-0.154153	7.72079	8.86745	0.002903	RPL6
ENSG00000089050	0.231736	4.02473	8.43346	0.00368379	RBBP9
ENSG00000089101	0.561071	5.49041	14.9901	0.000108075	CFAP61
ENSG00000089157	-0.216818	8.69401	15.6969	7.43458e-05	RPLP0
ENSG00000089159	0.337692	5.45411	11.3335	0.000761202	PXN
ENSG00000089199	-0.675513	3.19348	11.7727	0.00060105	CHGB
ENSG00000089250	-0.951724	0.528457	7.77062	0.00531027	NOS1
ENSG00000089876	0.265984	5.9957	12.8254	0.000341945	DHX32
ENSG00000090020	0.396088	4.3203	13.1506	0.00028742	SLC9A1
ENSG00000090266	-0.242089	7.32167	8.49355	0.00356407	NDUFB2
ENSG00000090273	-0.234608	6.33909	10.3645	0.00128461	NUDC
ENSG00000090520	-0.160164	6.10203	7.74664	0.00538125	DNAJB11
ENSG00000090530	1.2128	2.65074	13.5585	0.000231236	P3H2
ENSG00000090615	0.222279	5.28486	11.6077	0.000656778	GOLGA3
ENSG00000090863	0.182183	7.22779	9.30844	0.00228101	GLG1
ENSG00000091136	-0.293319	7.48371	12.3022	0.000452414	LAMB1
ENSG00000091409	0.283403	6.86591	16.1778	5.76649e-05	ITGA6
ENSG00000091428	0.561238	4.46401	12.8618	0.000335357	RAPGEF4
ENSG00000091436	0.254663	10.0538	8.26297	0.0040462	MAP3K20
ENSG00000091490	-0.282911	3.37811	7.31173	0.00685059	SEL1L3
ENSG00000091513	-2.31856	1.21463	40.3856	2.08472e-10	TF
ENSG00000091831	-0.668387	2.07065	28.1979	1.09526e-07	ESR1
ENSG00000091947	-0.201969	4.73678	7.48779	0.00621189	TMEM101
ENSG00000092010	-0.234539	6.56659	8.83886	0.00294884	PSME1
ENSG00000092445	-0.443043	2.48144	13.4754	0.000241716	TYRO3
ENSG00000092531	0.263515	4.86366	12.8459	0.000338226	SNAP23
ENSG00000092621	-0.734882	3.09837	34.624	3.9994e-09	PHGDH
ENSG00000092758	-1.12921	1.30099	15.8648	6.80328e-05	COL9A3
ENSG00000092931	-0.156074	5.06258	7.24046	0.00712789	MFSD11
ENSG00000092969	0.834521	2.53187	9.17988	0.0024469	TGFB2
ENSG00000094963	-0.519557	6.71762	16.7904	4.17432e-05	FMO2
ENSG00000095203	0.403119	4.5698	9.50897	0.0020447	EPB41L4B
ENSG00000095319	0.257789	4.81619	12.8233	0.000342332	NUP188
ENSG00000095637	0.415397	10.4561	24.8273	6.2703e-07	SORBS1
ENSG00000095739	0.368244	3.77751	7.39852	0.00652777	BAMBI
ENSG00000096872	-0.340313	4.34839	15.6749	7.52168e-05	IFT74
ENSG00000096968	1.0509	6.62935	28.6878	8.50391e-08	JAK2
ENSG00000099194	-1.59835	4.08826	22.9257	1.68388e-06	SCD
ENSG00000099341	0.300605	8.05117	15.5409	8.07394e-05	PSMD8
ENSG00000099822	2.01236	3.187	55.8471	7.83337e-14	HCN2
ENSG00000099953	-0.690241	2.4799	15.7201	7.3439e-05	MMP11
ENSG00000099957	-0.631367	2.64496	11.1544	0.000838307	P2RX6
ENSG00000100027	0.336108	2.6646	10.717	0.00106158	YPEL1
ENSG00000100030	0.210649	7.03841	10.9465	0.000937827	MAPK1
ENSG00000100095	1.09099	0.543531	7.72192	0.00545542	SEZ6L
ENSG00000100154	0.243349	4.71573	11.8423	0.000579005	TTC28
ENSG00000100209	-0.239232	2.73719	7.51198	0.00612901	HSCB
ENSG00000100234	-0.398578	9.42081	22.2385	2.40791e-06	TIMP3
ENSG00000100302	-0.417134	3.24133	9.47533	0.00208253	RASD2
ENSG00000100351	-0.709205	0.795313	12.292	0.000454902	GRAP2
ENSG00000100354	0.283368	5.59883	11.5038	0.000694544	TNRC6B
ENSG00000100387	-0.219318	6.745	8.78502	0.00303713	RBX1
ENSG00000100399	-0.724007	2.93794	11.9993	0.000532202	CHADL
ENSG00000100448	-1.08561	0.0852493	16.2075	5.67691e-05	CTSG
ENSG00000100485	0.225354	6.54126	8.52011	0.00351244	SOS2
ENSG00000100504	-0.689445	2.36818	19.1266	1.22327e-05	PYGL
ENSG00000100554	0.197622	7.91294	8.35822	0.00383946	ATP6V1D
ENSG00000100567	-0.15811	7.09124	7.32936	0.00678374	PSMA3
ENSG00000100578	0.192234	4.19988	7.72256	0.0054535	KIAA0586
ENSG00000100592	-0.194151	6.62712	8.66677	0.00324065	DAAM1
ENSG00000100596	0.195429	5.11543	9.14061	0.00249998	SPTLC2
ENSG00000100599	0.487229	3.42875	20.4496	6.12219e-06	RIN3
ENSG00000100600	-0.232316	6.97871	13.7752	0.000206038	LGMN
ENSG00000100601	0.197228	4.42216	10.2512	0.00136597	ALKBH1
ENSG00000100605	-0.227792	6.50333	7.58495	0.00588576	ITPK1
ENSG00000100647	0.287699	5.29112	24.1481	8.92062e-07	SUSD6
ENSG00000100767	-0.816442	1.75223	16.99	3.75778e-05	PAPLN
ENSG00000100815	0.218485	5.88113	10.7821	0.00102488	TRIP11
ENSG00000100842	-0.497184	1.52029	9.55725	0.00199161	EFS
ENSG00000100852	0.254036	7.44111	8.2739	0.0040219	ARHGAP5
ENSG00000100889	-0.448789	1.54402	7.06779	0.0078482	PCK2
ENSG00000100911	-0.287658	5.59024	9.83807	0.00170937	NA
ENSG00000100968	-0.375141	3.31639	8.04436	0.00456455	NFATC4
ENSG00000100979	-0.612666	5.09705	24.4386	7.67166e-07	PLTP
ENSG00000101000	-0.465732	2.66511	15.709	7.38727e-05	PROCR
ENSG00000101004	-0.590561	2.98323	11.07	0.000877346	NINL
ENSG00000101134	0.982551	3.44282	17.4741	2.91244e-05	DOK5
ENSG00000101144	-0.96136	4.24915	18.0373	2.1662e-05	BMP7
ENSG00000101290	0.210828	7.64991	11.1498	0.00084041	CDS2
ENSG00000101311	-0.797843	1.80826	10.5314	0.00117361	FERMT1
ENSG00000101347	-0.26626	5.24813	9.4927	0.0020629	SAMHD1
ENSG00000101367	0.168092	6.47789	10.2222	0.00138758	MAPRE1
ENSG00000101439	-0.361355	8.00658	8.53827	0.00347755	CST3
ENSG00000101463	0.468577	4.56228	21.9471	2.80267e-06	SYNDIG1
ENSG00000101605	0.31955	10.7861	16.4453	5.00753e-05	MYOM1
ENSG00000101608	0.775844	11.0256	18.25	1.93723e-05	MYL12A
ENSG00000101638	1.59088	3.36552	57.8666	2.80513e-14	ST8SIA5
ENSG00000101639	-0.427383	5.5931	17.7936	2.46212e-05	CEP192
ENSG00000101654	0.205567	5.94079	7.54223	0.00602693	RNMT
ENSG00000101825	0.721045	4.98327	15.0248	0.000106106	MXRA5
ENSG00000101846	0.271507	4.27025	12.996	0.00031215	STS
ENSG00000101856	-0.290063	4.941	11.5238	0.000687094	PGRMC1
ENSG00000101928	0.380943	5.23322	23.8211	1.05716e-06	MOSPD1
ENSG00000101938	-1.39539	3.56039	25.0708	5.52635e-07	CHRDL1
ENSG00000101977	-0.902715	1.27715	9.43005	0.00213458	MCF2
ENSG00000102007	-0.304857	5.29349	8.08433	0.00446497	PLP2
ENSG00000102078	0.280401	2.78685	10.2496	0.00136716	SLC25A14
ENSG00000102189	0.29129	5.50578	9.74026	0.00180276	EEA1
ENSG00000102226	0.247052	5.55691	15.4063	8.67006e-05	USP11
ENSG00000102401	0.294673	6.76633	15.6931	7.44948e-05	ARMCX3
ENSG00000102524	-0.745839	1.21511	13.4234	0.000248505	TNFSF13B
ENSG00000102678	0.306469	3.45335	9.35631	0.00222219	FGF9
ENSG00000102683	0.214248	7.43511	9.69618	0.00184652	SGCG
ENSG00000102804	-0.324647	8.62663	15.1797	9.77508e-05	TSC22D1
ENSG00000102870	0.15751	5.71055	7.11089	0.0076617	ZNF629
ENSG00000102935	-0.369551	3.03738	12.5674	0.000392526	ZNF423
ENSG00000103005	0.233591	5.11143	10.1961	0.00140742	USB1
ENSG00000103021	0.386147	3.04613	13.4315	0.00024743	CCDC113
ENSG00000103034	0.208495	9.91935	7.04489	0.00794919	NDRG4
ENSG00000103042	0.172198	5.43962	10.4568	0.00122196	SLC38A7
ENSG00000103111	0.171376	4.18698	9.24656	0.00235938	MON1B
ENSG00000103196	-0.418152	5.35245	9.18513	0.00243989	CRISPLD2
ENSG00000103316	0.748545	7.64496	49.5254	1.95822e-12	CRYM
ENSG00000103365	0.192424	6.03795	10.6576	0.00109619	GGA2
ENSG00000103415	-0.20379	6.21983	11.3355	0.000760403	HMOX2
ENSG00000103647	-0.4676	3.425	14.6045	0.000132597	CORO2B
ENSG00000103657	0.209794	7.19998	9.20504	0.00241349	HERC1
ENSG00000103742	-1.10777	2.20275	29.107	6.84877e-08	IGDCC4
ENSG00000103994	0.490503	10.6592	19.7326	8.90709e-06	ZNF106
ENSG00000104043	-0.571147	1.978	15.3112	9.11757e-05	ATP8B4
ENSG00000104067	0.210475	7.4684	16.0411	6.19829e-05	TJP1
ENSG00000104081	-0.481722	2.63392	16.4491	4.99733e-05	BMF
ENSG00000104133	0.24736	6.37179	9.88561	0.00166576	SPG11
ENSG00000104177	0.286266	3.5756	7.87649	0.00500815	MYEF2
ENSG00000104228	0.230386	3.41786	10.2422	0.00137263	TRIM35
ENSG00000104324	-0.268428	5.60699	18.392	1.79808e-05	CPQ
ENSG00000104331	0.183599	7.51381	7.76869	0.00531597	IMPAD1
ENSG00000104332	1.24004	7.46128	46.4013	9.63514e-12	SFRP1
ENSG00000104343	0.273352	5.03211	7.2163	0.00722444	UBE2W
ENSG00000104490	-0.281452	3.88741	13.4063	0.000250787	NCALD
ENSG00000104643	0.298529	5.55836	18.835	1.42526e-05	MTMR9
ENSG00000104660	0.262445	6.13249	16.8808	3.98014e-05	LEPROTL1
ENSG00000104728	-0.182501	5.33883	10.652	0.00109954	ARHGEF10
ENSG00000104765	-0.259997	6.31286	13.6952	0.000214999	BNIP3L
ENSG00000104812	0.561875	7.91913	47.8703	4.55361e-12	GYS1
ENSG00000104823	-0.355529	7.93371	9.58477	0.00196198	ECH1
ENSG00000104870	-0.434966	5.61453	14.5103	0.000139394	FCGRT
ENSG00000104872	-0.302138	4.27164	10.0423	0.00152988	PIH1D1
ENSG00000104886	-0.297152	4.78059	10.2527	0.00136483	NA
ENSG00000105048	0.695881	5.16316	7.77423	0.00529968	TNNT1
ENSG00000105185	-0.16999	5.86356	7.17767	0.00738166	PDCD5
ENSG00000105204	0.521317	4.31121	31.9407	1.58954e-08	DYRK1B
ENSG00000105281	-0.839854	2.3178	31.8017	1.70747e-08	SLC1A5
ENSG00000105379	-0.449353	4.94512	11.5039	0.000694511	ETFB
ENSG00000105426	-0.481008	4.35267	15.8259	6.94443e-05	PTPRS
ENSG00000105518	-0.420592	3.21846	10.0009	0.00156464	TMEM205
ENSG00000105640	-0.240371	4.73549	7.76345	0.00533141	RPL18A
ENSG00000105649	0.369347	3.97635	11.2835	0.000781969	RAB3A
ENSG00000105664	3.62417	-0.140924	7.38163	0.00658934	COMP
ENSG00000105707	-0.759102	2.7916	14.786	0.000120425	HPN
ENSG00000105887	0.331694	6.88468	14.6875	0.000126883	MTPN
ENSG00000105894	-0.649108	6.04443	17.81	2.44095e-05	PTN
ENSG00000105983	0.293678	5.24393	14.1403	0.000169673	LMBR1
ENSG00000106025	0.356283	6.38376	13.3797	0.000254368	TSPAN12
ENSG00000106066	0.718054	7.25738	43.0657	5.29313e-11	CPVL
ENSG00000106069	0.686887	4.79563	28.1705	1.11086e-07	NA
ENSG00000106078	0.225287	7.00494	10.8796	0.000972302	COBL
ENSG00000106123	-0.687533	1.69722	16.3938	5.14545e-05	EPHB6
ENSG00000106261	0.174034	6.13542	8.8271	0.0029679	ZKSCAN1
ENSG00000106333	-0.41778	4.48647	8.84658	0.00293639	PCOLCE
ENSG00000106366	1.1833	1.43418	8.57085	0.00341587	SERPINE1
ENSG00000106392	0.342915	4.88546	12.7112	0.000363476	C1GALT1
ENSG00000106479	-0.211745	3.61486	10.7892	0.00102092	ZNF862
ENSG00000106483	1.43788	2.73254	13.9436	0.000188381	SFRP4
ENSG00000106484	-0.813788	1.57882	13.1532	0.000287028	MEST
ENSG00000106538	-1.08548	2.62134	47.3411	5.96484e-12	RARRES2
ENSG00000106571	0.479998	2.24032	15.8549	6.839e-05	GLI3
ENSG00000106701	0.521501	3.95854	16.5633	4.70519e-05	FSD1L
ENSG00000106780	-0.572961	5.62208	10.5774	0.00114478	MEGF9
ENSG00000106819	0.44673	5.72024	8.14884	0.00430887	ASPN
ENSG00000106823	-0.335399	5.13627	9.30002	0.00229151	ECM2
ENSG00000106868	-0.516491	2.85526	13.5794	0.000228686	SUSD1
ENSG00000107099	-0.470127	2.68749	13.0413	0.0003047	DOCK8
ENSG00000107147	-0.456594	2.71709	13.9126	0.000191509	KCNT1
ENSG00000107165	0.627989	7.09804	30.1034	4.09615e-08	TYRP1
ENSG00000107185	0.231156	5.34968	7.3946	0.00654198	RGP1
ENSG00000107249	-0.4377	2.14705	8.56915	0.00341907	GLIS3
ENSG00000107438	0.455072	8.38567	24.1368	8.97294e-07	PDLIM1
ENSG00000107521	0.290593	5.04175	12.4067	0.000427792	HPS1
ENSG00000107731	0.366688	4.76118	10.6445	0.001104	UNC5B
ENSG00000107771	0.360789	8.15102	14.3883	0.000148722	CCSER2
ENSG00000107863	-0.196247	6.73455	10.8869	0.00096848	ARHGAP21
ENSG00000108018	-0.675156	3.62979	7.81151	0.00519145	SORCS1
ENSG00000108021	0.192696	5.91957	8.24118	0.00409506	FAM208B
ENSG00000108179	0.202459	7.87461	12.9333	0.000322781	PPIF
ENSG00000108256	0.164113	6.40887	7.42097	0.00644681	NUFIP2
ENSG00000108375	0.56791	3.47467	17.2139	3.33989e-05	RNF43
ENSG00000108381	-0.66456	2.56273	16.4729	4.93497e-05	ASPA
ENSG00000108439	0.293817	3.03578	10.289	0.00133827	PNPO
ENSG00000108448	-0.52409	4.27695	13.8353	0.000199556	TRIM16L
ENSG00000108465	-0.203842	4.91472	7.50019	0.00616923	CDK5RAP3
ENSG00000108479	-0.438723	2.36551	7.65985	0.00564631	GALK1
ENSG00000108506	0.316707	4.23322	9.13348	0.00250974	INTS2
ENSG00000108510	0.194561	5.98386	7.08675	0.00776561	MED13
ENSG00000108576	-1.89256	-0.305773	15.3292	9.03087e-05	SLC6A4
ENSG00000108587	0.22073	5.46154	14.9526	0.000110244	GOSR1
ENSG00000108604	-0.190061	4.64417	7.87057	0.00502457	SMARCD2
ENSG00000108691	-0.477168	3.44213	8.20597	0.00417527	CCL2
ENSG00000108733	0.181035	3.97198	7.22232	0.00720025	PEX12
ENSG00000108797	-0.395945	2.51565	10.6803	0.00108284	CNTNAP1
ENSG00000108826	-0.237424	5.81852	9.47726	0.00208034	MRPL27
ENSG00000108830	-0.576527	0.613288	8.29291	0.00398002	RND2
ENSG00000108861	0.36514	9.14825	26.7938	2.26362e-07	DUSP3
ENSG00000108946	0.424975	9.37401	26.7869	2.2717e-07	PRKAR1A
ENSG00000109062	0.704253	3.25474	24.8954	6.05259e-07	NA
ENSG00000109079	0.179077	6.01251	13.6711	0.00021778	TNFAIP1
ENSG00000109107	-0.35124	7.66435	14.0122	0.00018163	ALDOC
ENSG00000109171	0.285125	6.69059	15.369	8.8427e-05	SLAIN2
ENSG00000109189	0.378575	6.67392	14.8264	0.000117876	USP46
ENSG00000109339	-0.83262	2.1547	35.5133	2.53315e-09	MAPK10
ENSG00000109436	0.316089	4.72001	14.53	0.000137949	TBC1D9
ENSG00000109452	1.25681	6.23776	48.8135	2.81499e-12	INPP4B
ENSG00000109475	-0.215029	8.10006	8.83983	0.00294727	RPL34
ENSG00000109685	0.204514	5.80975	11.444	0.000717236	NSD2
ENSG00000109686	0.416413	7.89361	18.0648	2.13518e-05	SH3D19
ENSG00000109738	0.581651	4.12711	33.9191	5.74528e-09	GLRB
ENSG00000109743	-0.319292	2.14343	7.84825	0.00508698	BST1
ENSG00000109756	0.185898	6.36859	9.36446	0.00221233	RAPGEF2
ENSG00000109794	-0.391937	3.80182	16.0713	6.1003e-05	FAM149A
ENSG00000109861	-0.433265	3.66744	10.4536	0.00122412	CTSC
ENSG00000109917	0.199862	4.30377	7.49536	0.00618582	ZPR1
ENSG00000109944	-0.654379	1.0651	16.6276	4.5484e-05	C11orf63
ENSG00000110002	-0.336415	2.98448	9.53154	0.0020197	VWA5A
ENSG00000110080	0.39566	5.06937	15.745	7.24785e-05	ST3GAL4
ENSG00000110092	0.502783	6.57581	43.6426	3.94166e-11	CCND1
ENSG00000110237	0.205756	6.63592	8.40698	0.00373783	ARHGEF17
ENSG00000110318	-0.385876	1.97254	9.49653	0.00205861	CEP126
ENSG00000110328	0.440814	4.76346	19.7269	8.93368e-06	GALNT18
ENSG00000110395	0.224785	4.1414	8.1838	0.00422662	CBL
ENSG00000110435	0.314655	7.66427	15.9801	6.40127e-05	PDHX
ENSG00000110455	-0.486964	2.83957	10.4869	0.00120224	ACCS
ENSG00000110693	0.266022	3.99723	16.0424	6.194e-05	NA
ENSG00000110700	-0.183318	8.61483	7.89146	0.00496689	RPS13
ENSG00000110756	0.247525	4.69824	11.2	0.00081796	HPS5
ENSG00000110786	0.853222	2.53348	13.5074	0.000237622	PTPN5
ENSG00000110881	-0.709096	0.944754	20.3388	6.48731e-06	ASIC1
ENSG00000111052	0.291327	4.43705	13.318	0.000262864	LIN7A
ENSG00000111186	-0.644569	1.8129	16.1854	5.7435e-05	WNT5B
ENSG00000111245	0.546723	14.0814	22.8479	1.75341e-06	MYL2
ENSG00000111254	-0.866172	2.32172	12.9211	0.000324907	AKAP3
ENSG00000111266	0.269832	4.49377	14.5909	0.000133557	DUSP16
ENSG00000111275	-0.203513	8.2877	7.99393	0.00469344	ALDH2
ENSG00000111339	-0.75865	2.32431	20.1046	7.33188e-06	ART4
ENSG00000111341	-0.531668	6.82457	9.84494	0.001703	MGP
ENSG00000111371	0.330632	8.64726	8.90629	0.0028419	SLC38A1
ENSG00000111412	0.277697	3.57437	13.8783	0.000195034	C12orf49
ENSG00000111647	0.345617	4.86442	19.4357	1.04045e-05	UHRF1BP1L
ENSG00000111667	0.163523	6.02226	7.29133	0.00692882	USP5
ENSG00000111728	-0.578534	1.8729	14.2377	0.000161109	ST8SIA1
ENSG00000111860	-0.503374	5.07601	20.0762	7.44189e-06	CEP85L
ENSG00000111885	-0.477429	4.86928	16.0329	6.22518e-05	MAN1A1
ENSG00000111907	0.432434	5.70108	16.9892	3.75931e-05	TPD52L1
ENSG00000111913	0.468524	2.36716	8.93279	0.00280096	RIPOR2
ENSG00000111962	-0.791229	2.97756	53.8345	2.1811e-13	UST
ENSG00000112077	-0.984399	0.328303	20.4497	6.12204e-06	RHAG
ENSG00000112146	0.216905	6.04334	10.1596	0.00143553	FBXO9
ENSG00000112186	0.33846	8.04763	17.726	2.55111e-05	CAP2
ENSG00000112245	0.374388	6.21159	19.1726	1.19413e-05	PTP4A1
ENSG00000112249	0.257371	5.08283	9.30086	0.00229047	ASCC3
ENSG00000112276	0.459331	6.7106	18.631	1.58623e-05	BVES
ENSG00000112294	0.213865	6.47106	8.82936	0.00296422	ALDH5A1
ENSG00000112304	-0.21008	5.54249	10.3178	0.00131755	ACOT13
ENSG00000112378	0.211937	7.77365	10.8572	0.000984142	PERP
ENSG00000112379	0.63247	3.25082	10.0291	0.00154089	ARFGEF3
ENSG00000112414	-0.918024	2.06684	20.0755	7.44432e-06	ADGRG6
ENSG00000112425	0.215697	6.27261	8.9041	0.00284531	EPM2A
ENSG00000112541	0.44044	3.95675	14.9846	0.00010839	PDE10A
ENSG00000112658	0.298474	6.82154	14.6722	0.000127917	SRF
ENSG00000112769	-0.248905	7.26294	11.1755	0.000828832	LAMA4
ENSG00000112782	0.339891	9.46459	12.2228	0.000472103	CLIC5
ENSG00000112837	-0.554567	2.87998	12.1991	0.000478134	TBX18
ENSG00000112851	0.26233	6.10673	14.6837	0.000127138	ERBIN
ENSG00000112936	-0.945546	8.95603	27.4009	1.65358e-07	C7
ENSG00000112964	-0.220534	4.86742	8.09456	0.00443983	GHR
ENSG00000112981	-0.440139	2.55114	10.4006	0.00125975	NME5
ENSG00000112996	0.204609	6.46838	10.9942	0.000913992	MRPS30
ENSG00000113070	0.532328	5.45358	14.2985	0.000155987	HBEGF
ENSG00000113083	-0.510564	2.75588	11.2055	0.000815542	LOX
ENSG00000113161	0.238919	4.14213	8.91699	0.00282529	HMGCR
ENSG00000113163	0.279256	5.91792	7.99141	0.00469998	COL4A3BP
ENSG00000113231	1.57856	1.55271	24.563	7.19191e-07	PDE8B
ENSG00000113269	-0.167186	5.71834	12.14	0.000493508	RNF130
ENSG00000113273	0.33682	4.55311	12.7553	0.000355009	ARSB
ENSG00000113296	0.971071	7.21067	16.5797	4.66469e-05	THBS4
ENSG00000113300	0.215235	4.5334	10.3793	0.00127436	CNOT6
ENSG00000113328	-0.253911	6.74551	19.428	1.04463e-05	CCNG1
ENSG00000113361	-0.37461	3.1451	7.55335	0.00598987	CDH6
ENSG00000113389	1.32056	6.74212	38.8462	4.58544e-10	NPR3
ENSG00000113396	-0.609666	7.40972	10.0645	0.00151157	SLC27A6
ENSG00000113441	0.309438	7.14134	12.4555	0.000416763	LNPEP
ENSG00000113555	0.329765	4.62327	10.8283	0.000999584	PCDH12
ENSG00000113575	0.263958	7.66533	13.6869	0.000215952	PPP2CA
ENSG00000113578	0.276904	6.76075	10.359	0.00128844	FGF1
ENSG00000113742	0.571405	7.28997	32.2514	1.35461e-08	CPEB4
ENSG00000113812	0.210512	5.2091	7.93961	0.00483642	ACTR8
ENSG00000113916	-0.302945	5.31654	10.8056	0.00101196	BCL6
ENSG00000114030	0.229493	5.9204	9.10856	0.00254416	KPNA1
ENSG00000114115	-0.47619	3.37433	21.7511	3.10411e-06	RBP1
ENSG00000114200	-0.790646	3.17477	24.8663	6.14474e-07	BCHE
ENSG00000114391	-0.160655	7.8989	7.9932	0.00469535	RPL24
ENSG00000114423	-0.336068	6.12511	8.71486	0.00315627	CBLB
ENSG00000114439	0.247425	6.36628	9.60252	0.0019431	BBX
ENSG00000114446	-0.219732	4.86717	10.4497	0.00122668	IFT57
ENSG00000114480	0.306133	7.39587	16.0546	6.15405e-05	GBE1
ENSG00000114648	0.212138	4.03349	10.9651	0.000928427	KLHL18
ENSG00000114670	-0.654935	1.8799	25.2526	5.0291e-07	NEK11
ENSG00000114745	0.158814	5.59077	10.6908	0.00107672	GORASP1
ENSG00000114779	-0.260695	3.65388	7.08378	0.00777849	ABHD14B
ENSG00000114784	0.253261	8.3399	15.8642	6.80528e-05	EIF1B
ENSG00000114790	-0.381931	1.99637	7.07087	0.00783471	ARHGEF26
ENSG00000114805	-1.39375	1.57581	48.5767	3.17617e-12	PLCH1
ENSG00000114812	-0.530464	1.87625	11.577	0.00066774	VIPR1
ENSG00000114853	0.322622	6.52217	10.3775	0.00127564	ZBTB47
ENSG00000114923	-0.288723	8.79285	8.43582	0.003679	SLC4A3
ENSG00000114978	0.165942	6.32176	9.04413	0.0026354	MOB1A
ENSG00000115084	0.331796	6.04893	17.3099	3.17534e-05	SLC35F5
ENSG00000115091	0.158602	6.99675	7.1578	0.00746385	ACTR3
ENSG00000115129	-0.43576	3.88619	8.35016	0.00385653	TP53I3
ENSG00000115138	-0.856833	0.830147	9.55977	0.00198888	POMC
ENSG00000115163	2.49416	1.81297	40.0407	2.48726e-10	CENPA
ENSG00000115183	0.311665	7.13921	10.7275	0.00105556	TANC1
ENSG00000115194	-0.614847	3.4098	17.2019	3.36103e-05	SLC30A3
ENSG00000115221	-0.735917	4.22952	20.1121	7.30351e-06	NA
ENSG00000115252	-0.708281	5.05965	10.9245	0.00094903	PDE1A
ENSG00000115271	-0.374137	2.92926	15.269	9.32356e-05	GCA
ENSG00000115290	-0.498824	3.88824	13.0055	0.000310582	GRB14
ENSG00000115306	0.156571	9.60366	11.9507	0.000546277	SPTBN1
ENSG00000115350	-0.341292	4.19391	13.3287	0.000261377	POLE4
ENSG00000115380	-0.695806	5.94288	30.4072	3.50234e-08	EFEMP1
ENSG00000115419	0.235529	6.25304	8.39113	0.00377057	GLS
ENSG00000115425	-0.375102	2.96694	10.3109	0.00132246	PECR
ENSG00000115457	0.795576	5.0966	7.09813	0.00771643	IGFBP2
ENSG00000115459	-0.230869	3.66458	7.97876	0.00473294	ELMOD3
ENSG00000115504	-0.174935	4.54763	8.96689	0.00274916	EHBP1
ENSG00000115520	0.409559	5.51036	27.5846	1.50373e-07	COQ10B
ENSG00000115525	-0.432441	2.31686	10.4328	0.00123796	ST3GAL5
ENSG00000115641	-0.500519	11.1142	11.6908	0.000628099	FHL2
ENSG00000115652	0.289972	5.2353	17.5057	2.86449e-05	UXS1
ENSG00000115760	0.211712	6.49357	7.40014	0.00652188	BIRC6
ENSG00000115762	0.39544	6.42751	21.2334	4.06625e-06	PLEKHB2
ENSG00000115806	0.138258	6.47853	7.48922	0.00620695	GORASP2
ENSG00000115808	0.231698	6.86646	9.12652	0.00251931	STRN
ENSG00000115828	1.27315	1.17176	27.7827	1.35735e-07	QPCT
ENSG00000115942	0.204495	5.12528	12.0094	0.000529319	ORC2
ENSG00000115977	0.515989	7.0568	49.1158	2.41291e-12	AAK1
ENSG00000116095	0.280923	5.06979	17.1653	3.42644e-05	PLEKHA3
ENSG00000116128	0.277945	4.47785	19.0233	1.29132e-05	BCL9
ENSG00000116133	0.551678	4.81207	12.784	0.0003496	DHCR24
ENSG00000116161	-0.273021	5.57072	24.1127	9.08576e-07	CACYBP
ENSG00000116198	0.224738	4.80683	10.2313	0.00138078	CEP104
ENSG00000116237	0.276414	6.83158	8.49101	0.00356906	ICMT
ENSG00000116396	0.523241	3.24847	10.7504	0.00104259	KCNC4
ENSG00000116574	-0.470401	2.98014	8.01995	0.00462648	RHOU
ENSG00000116675	0.628668	3.94392	25.4308	4.58544e-07	DNAJC6
ENSG00000116679	0.311927	7.37564	10.2544	0.00136358	IVNS1ABP
ENSG00000116688	0.282012	10.0157	16.9082	3.92325e-05	MFN2
ENSG00000116774	-0.570255	4.97403	25.054	5.57467e-07	OLFML3
ENSG00000116793	0.285683	3.72754	9.9724	0.00158904	PHTF1
ENSG00000116977	0.352738	6.92561	23.2214	1.44382e-06	LGALS8
ENSG00000117114	0.358237	6.66285	22.0367	2.67485e-06	ADGRL2
ENSG00000117152	1.60807	1.54966	29.5648	5.40781e-08	RGS4
ENSG00000117153	0.233173	5.9288	12.0305	0.000523378	KLHL12
ENSG00000117222	0.230744	4.38867	10.3349	0.0013054	RBBP5
ENSG00000117448	-0.194562	5.41109	8.24917	0.00407706	AKR1A1
ENSG00000117450	-0.310228	7.47898	31.3727	2.12955e-08	PRDX1
ENSG00000117525	0.382463	6.22196	8.31853	0.00392428	F3
ENSG00000117586	-0.527703	0.697051	8.18377	0.00422668	TNFSF4
ENSG00000117593	0.277678	5.02644	9.21016	0.00240676	DARS2
ENSG00000117594	-0.659735	2.67321	11.6455	0.000643588	HSD11B1
ENSG00000117595	0.776017	6.31553	24.0072	9.5974e-07	IRF6
ENSG00000117632	0.680886	5.34381	28.9144	7.56476e-08	NA
ENSG00000117682	0.252797	4.94457	19.5113	1.00009e-05	DHDDS
ENSG00000117691	-0.290351	6.53977	11.1031	0.000861826	NENF
ENSG00000117713	0.188261	5.96284	8.12014	0.00437761	ARID1A
ENSG00000117877	-0.327421	1.69008	7.17563	0.00739004	CD3EAP
ENSG00000118004	-0.626021	2.47011	10.9552	0.000933404	COLEC11
ENSG00000118194	-0.252657	12.7904	10.1203	0.00146647	TNNT2
ENSG00000118200	0.289263	5.60713	15.6777	7.51052e-05	CAMSAP2
ENSG00000118217	0.181881	5.8026	9.86985	0.00168009	ATF6
ENSG00000118271	-2.2522	-0.448752	42.3947	7.45929e-11	TTR
ENSG00000118276	-0.501314	3.52775	20.1404	7.19612e-06	B4GALT6
ENSG00000118407	0.275158	8.40418	9.01729	0.00267438	FILIP1
ENSG00000118496	0.258309	5.5597	10.1	0.00148271	FBXO30
ENSG00000118518	0.255664	6.21338	10.878	0.000973152	RNF146
ENSG00000118526	-0.59941	1.42976	9.72007	0.00182267	TCF21
ENSG00000118640	-0.329985	2.39774	10.4397	0.00123332	VAMP8
ENSG00000118849	-0.895384	1.57022	17.4184	2.99916e-05	RARRES1
ENSG00000118922	0.229602	5.52358	9.28681	0.0023081	KLF12
ENSG00000118971	0.491302	7.90574	44.9708	1.99998e-11	CCND2
ENSG00000119125	-2.10388	1.17863	21.3017	3.92391e-06	GDA
ENSG00000119147	-0.698426	1.75367	14.8305	0.000117617	C2orf40
ENSG00000119231	0.167757	4.75277	9.4059	0.00216288	SENP5
ENSG00000119280	0.255887	6.45775	14.8081	0.000119025	C1orf198
ENSG00000119596	0.199363	5.54162	9.21035	0.00240651	YLPM1
ENSG00000119681	1.08007	5.68753	24.7316	6.58932e-07	LTBP2
ENSG00000119682	0.249738	5.23548	9.47977	0.00207751	AREL1
ENSG00000119711	0.329266	6.74024	9.53927	0.00201121	ALDH6A1
ENSG00000119715	0.69231	3.36628	17.6648	2.63456e-05	ESRRB
ENSG00000119820	0.194856	6.81648	7.59918	0.00583947	YIPF4
ENSG00000119862	0.683807	4.49676	28.9786	7.3183e-08	LGALSL
ENSG00000119865	-0.35141	3.4423	9.97082	0.00159041	CNRIP1
ENSG00000119938	0.385344	7.64208	18.881	1.39135e-05	PPP1R3C
ENSG00000120029	-0.189374	7.58088	7.54267	0.00602545	C10orf76
ENSG00000120071	0.187196	5.03329	9.667	0.00187607	KANSL1
ENSG00000120137	0.305576	5.68445	12.6026	0.000385214	PANK3
ENSG00000120149	0.634646	0.756251	9.33839	0.00224403	MSX2
ENSG00000120217	0.354498	4.57157	15.1901	9.72104e-05	CD274
ENSG00000120332	-0.839265	0.500504	10.9126	0.000955116	TNN
ENSG00000120685	0.16806	4.22651	7.22376	0.00719447	PROSER1
ENSG00000120693	0.497695	2.77645	9.50385	0.00205041	SMAD9
ENSG00000120694	0.310574	6.18096	13.4069	0.000250704	HSPH1
ENSG00000120725	-0.275785	4.14091	7.83844	0.00511466	SIL1
ENSG00000120738	-0.989039	4.73291	15.0312	0.00010575	EGR1
ENSG00000120820	-0.409679	4.02301	19.2006	1.17678e-05	GLT8D2
ENSG00000120833	0.491613	4.33796	7.97562	0.00474115	SOCS2
ENSG00000120885	0.704724	6.98851	24.6231	6.97097e-07	NA
ENSG00000120913	-0.551514	2.38668	18.2368	1.95069e-05	PDLIM2
ENSG00000120937	6.76011	5.76018	30.3683	3.57311e-08	NPPB
ENSG00000121064	-0.423701	6.6327	24.3623	7.98135e-07	SCPEP1
ENSG00000121274	0.252596	3.53483	8.65693	0.0032582	PAPD5
ENSG00000121310	-0.345501	6.55142	11.1073	0.000859897	ECHDC2
ENSG00000121766	0.247129	5.90893	8.80878	0.00299784	ZCCHC17
ENSG00000121851	-0.222515	5.11753	17.419	2.99817e-05	POLR3GL
ENSG00000121900	-0.556164	1.74771	7.18402	0.00735558	TMEM54
ENSG00000121957	-0.600748	1.50865	20.2152	6.92003e-06	GPSM2
ENSG00000122033	-0.285397	6.95561	16.0764	6.08369e-05	MTIF3
ENSG00000122034	-0.206635	7.66486	10.7061	0.0010678	GTF3A
ENSG00000122035	-0.404065	1.88112	7.26629	0.00702608	RASL11A
ENSG00000122068	0.297817	7.11818	13.3739	0.000255154	FYTTD1
ENSG00000122121	-0.678644	0.143814	10.3794	0.0012743	XPNPEP2
ENSG00000122203	0.176296	7.0239	13.9477	0.000187971	KIAA1191
ENSG00000122218	0.227063	7.66012	14.8026	0.000119373	COPA
ENSG00000122375	-0.914277	0.702074	19.4309	1.04306e-05	OPN4
ENSG00000122406	-0.160151	9.18269	8.90137	0.00284957	RPL5
ENSG00000122574	0.478636	3.2426	15.4001	8.69816e-05	WIPF3
ENSG00000122644	0.291113	3.70447	9.51043	0.00204307	ARL4A
ENSG00000122694	-0.326069	3.33168	8.06282	0.00451827	GLIPR2
ENSG00000122707	-0.256317	4.24552	7.54561	0.00601563	RECK
ENSG00000122756	-1.82619	1.74091	56.3839	5.96151e-14	CNTFR
ENSG00000122778	0.377491	2.18404	8.89211	0.00286406	KIAA1549
ENSG00000122786	0.417067	8.04785	20.7081	5.34901e-06	CALD1
ENSG00000122870	-0.43665	3.94119	13.7012	0.000214317	BICC1
ENSG00000122970	-0.274492	4.1568	10.4007	0.00125969	IFT81
ENSG00000123130	0.311805	6.52515	15.0382	0.000105355	ACOT9
ENSG00000123131	-0.359303	5.52248	22.3663	2.25289e-06	PRDX4
ENSG00000123191	0.398284	2.95872	22.2856	2.34963e-06	ATP7B
ENSG00000123342	-0.556335	0.918393	11.6977	0.000625789	MMP19
ENSG00000123349	-0.269259	7.97369	11.6222	0.000651701	PFDN5
ENSG00000123384	-0.647437	7.66238	25.4488	4.54269e-07	LRP1
ENSG00000123560	-0.559599	4.1307	11.298	0.000775919	PLP1
ENSG00000123570	0.374291	6.05284	11.7881	0.000596112	RAB9B
ENSG00000123612	-1.35512	0.0108157	19.0394	1.28045e-05	ACVR1C
ENSG00000123643	-0.702668	2.48584	26.6071	2.49331e-07	SLC36A1
ENSG00000123689	-0.52909	6.49961	8.5959	0.00336921	G0S2
ENSG00000123700	0.458063	5.39872	23.6858	1.13419e-06	KCNJ2
ENSG00000123815	-0.411365	4.80254	14.3889	0.00014868	COQ8B
ENSG00000123836	0.704099	7.24704	31.069	2.49022e-08	PFKFB2
ENSG00000123908	0.235721	5.30462	11.0872	0.000869255	AGO2
ENSG00000123999	-0.676386	0.877686	9.49649	0.00205866	INHA
ENSG00000124145	0.275744	6.36776	13.4849	0.000240491	SDC4
ENSG00000124201	0.179636	5.72737	13.2305	0.00027543	ZNFX1
ENSG00000124212	-0.543844	5.09455	18.52	1.68135e-05	PTGIS
ENSG00000124214	0.219526	6.84536	15.5819	7.90056e-05	STAU1
ENSG00000124253	-2.43226	-0.756206	12.2335	0.000469381	PCK1
ENSG00000124422	0.307685	7.05894	18.1679	2.02255e-05	USP22
ENSG00000124429	1.30556	3.53531	22.8869	1.71818e-06	POF1B
ENSG00000124486	0.23007	7.44686	13.5501	0.000232283	USP9X
ENSG00000124491	-0.551609	4.21698	7.56116	0.00596395	F13A1
ENSG00000124570	-0.180936	7.85413	9.76035	0.00178316	SERPINB6
ENSG00000124635	-0.559941	0.469476	9.27478	0.00232331	HIST1H2BJ
ENSG00000124702	-0.262134	7.38976	8.90146	0.00284943	KLHDC3
ENSG00000124749	0.5593	6.33181	16.7944	4.1655e-05	COL21A1
ENSG00000124813	0.683725	0.653405	15.1714	9.81817e-05	RUNX2
ENSG00000124882	1.82746	0.183139	10.441	0.0012325	EREG
ENSG00000125037	-0.219913	6.84061	13.0958	0.000295954	EMC3
ENSG00000125166	0.175828	9.87072	7.84604	0.00509321	GOT2
ENSG00000125249	0.374307	5.0727	15.3733	8.82267e-05	RAP2A
ENSG00000125257	0.570337	2.75133	11.399	0.000734841	ABCC4
ENSG00000125355	-1.13293	1.5439	28.2352	1.07433e-07	TMEM255A
ENSG00000125398	0.465206	4.42707	9.72549	0.0018173	SOX9
ENSG00000125503	0.342975	6.26045	8.43365	0.00368341	PPP1R12C
ENSG00000125637	-0.587256	1.69939	13.1046	0.000294567	PSD4
ENSG00000125648	0.231059	7.09652	8.52693	0.00349929	SLC25A23
ENSG00000125675	0.963227	1.49008	7.57027	0.00593389	GRIA3
ENSG00000125691	-0.236145	9.10725	13.7087	0.000213464	RPL23
ENSG00000125730	-0.911837	7.80283	19.3384	1.09483e-05	C3
ENSG00000125734	-0.221148	4.7389	7.43479	0.00639748	NA
ENSG00000125740	-1.63766	-0.656389	11.0304	0.000896305	FOSB
ENSG00000125744	-0.503432	3.08	14.5612	0.000135679	RTN2
ENSG00000125812	0.226393	5.16582	9.61784	0.00192696	GZF1
ENSG00000125845	-0.458584	2.0364	10.9001	0.000961595	BMP2
ENSG00000125846	-0.235593	3.32464	7.12266	0.00761155	ZNF133
ENSG00000125851	-0.622264	2.23922	8.16908	0.00426106	PCSK2
ENSG00000125875	0.134341	5.64046	7.57386	0.00592207	TBC1D20
ENSG00000126003	0.230468	3.90729	10.9468	0.000937643	PLAGL2
ENSG00000126016	-0.558276	4.04638	27.4144	1.64202e-07	NA
ENSG00000126226	-0.183874	6.17459	12.08	0.000509643	PCID2
ENSG00000126249	-0.312975	1.85495	8.99087	0.00271332	PDCD2L
ENSG00000126432	-0.298508	8.25089	12.3014	0.000452615	PRDX5
ENSG00000126524	0.251659	8.35074	11.2666	0.000789142	SBDS
ENSG00000126773	0.522516	5.9095	53.9566	2.04962e-13	PCNX4
ENSG00000126803	1.03883	4.84544	9.27968	0.00231709	HSPA2
ENSG00000126953	0.308778	3.71417	12.952	0.000319585	TIMM8A
ENSG00000126970	0.373958	2.53431	12.6968	0.000366283	ZC4H2
ENSG00000127328	0.569783	4.86705	35.4201	2.65724e-09	RAB3IP
ENSG00000127423	0.531168	0.429828	8.56473	0.00342738	AUNIP
ENSG00000127472	-0.21659	6.14169	10.1599	0.0014353	PLA2G5
ENSG00000127540	-0.196977	5.17796	8.84836	0.00293353	UQCR11
ENSG00000127603	0.288168	8.80522	17.2391	3.29583e-05	NA
ENSG00000127804	0.180212	5.10685	9.30952	0.00227966	METTL16
ENSG00000127824	0.616939	7.03538	20.377	6.35906e-06	TUBA4A
ENSG00000127863	-0.374278	5.88792	17.3719	3.07336e-05	TNFRSF19
ENSG00000127954	-0.536833	5.50213	23.788	1.0755e-06	STEAP4
ENSG00000127955	0.337671	4.43108	12.7854	0.000349337	GNAI1
ENSG00000127990	-0.33105	5.14229	15.5991	7.8292e-05	SGCE
ENSG00000128045	0.593011	3.93523	8.5184	0.00351573	RASL11B
ENSG00000128050	0.146053	5.74281	8.8834	0.00287775	PAICS
ENSG00000128268	0.422255	2.71255	8.43846	0.00367367	MGAT3
ENSG00000128311	-0.353418	5.4267	8.36295	0.00382949	TST
ENSG00000128536	-1.33535	1.97119	11.4918	0.000699028	CDHR3
ENSG00000128591	0.690773	10.4642	19.4358	1.04037e-05	FLNC
ENSG00000128595	0.324577	8.82678	14.68	0.000127394	CALU
ENSG00000128596	0.561864	3.37915	23.714	1.11765e-06	CCDC136
ENSG00000128606	-0.48512	2.8899	12.7997	0.000346682	LRRC17
ENSG00000128655	-1.10071	2.93946	12.1493	0.000491072	PDE11A
ENSG00000128656	0.382864	4.64422	19.1145	1.23108e-05	CHN1
ENSG00000128872	-0.514637	4.43192	20.7185	5.32e-06	TMOD2
ENSG00000128918	-0.385596	4.6626	7.57091	0.00593177	ALDH1A2
ENSG00000129009	-0.502187	4.62627	10.9605	0.000930752	ISLR
ENSG00000129170	0.662643	11.0834	28.6887	8.49998e-08	CSRP3
ENSG00000129437	-1.8715	-0.129444	36.1999	1.78084e-09	KLK14
ENSG00000129474	0.445574	4.33025	25.2663	4.99369e-07	AJUBA
ENSG00000129521	0.632059	7.15608	23.0284	1.59625e-06	EGLN3
ENSG00000129596	-0.625927	3.24596	18.205	1.98361e-05	CDO1
ENSG00000129675	0.460058	7.28169	25.4898	4.44736e-07	ARHGEF6
ENSG00000129749	-0.772599	0.347104	8.86427	0.00290806	CHRNA10
ENSG00000129991	0.331575	10.3152	8.46141	0.0036276	TNNI3
ENSG00000130021	0.214831	4.96472	9.5952	0.00195087	PUDP
ENSG00000130035	-0.80211	2.45412	17.4372	2.96955e-05	NA
ENSG00000130055	0.452774	1.06393	10.3693	0.00128128	GDPD2
ENSG00000130119	0.355241	3.1521	7.07614	0.00781169	GNL3L
ENSG00000130176	0.830688	5.949	7.39406	0.00654397	CNN1
ENSG00000130226	-1.44394	-0.234002	20.274	6.71049e-06	DPP6
ENSG00000130234	0.882279	5.19394	26.3955	2.78185e-07	ACE2
ENSG00000130294	1.13744	0.511548	13.2584	0.000271368	KIF1A
ENSG00000130338	0.330242	3.85667	7.80438	0.00521199	TULP4
ENSG00000130508	0.347243	4.95742	8.08093	0.00447335	PXDN
ENSG00000130558	-0.60266	2.68856	18.3447	1.84335e-05	OLFM1
ENSG00000130595	1.02371	4.84124	24.2233	8.57896e-07	TNNT3
ENSG00000130600	0.514776	7.49161	8.84829	0.00293364	NA
ENSG00000130653	-0.33398	3.95684	7.78591	0.00526554	PNPLA7
ENSG00000130707	-0.461407	5.7758	23.0158	1.60672e-06	ASS1
ENSG00000130741	0.164588	6.34298	8.55541	0.00344497	EIF2S3
ENSG00000130827	-0.424245	3.56602	13.8692	0.000195982	PLXNA3
ENSG00000130985	0.241041	7.31267	16.2112	5.66569e-05	UBA1
ENSG00000131016	-0.350119	5.17008	14.1726	0.000166783	AKAP12
ENSG00000131080	0.707995	1.80898	8.67249	0.00323049	EDA2R
ENSG00000131094	-1.74863	1.12302	23.3176	1.37336e-06	C1QL1
ENSG00000131174	-0.25648	9.70224	8.22115	0.00414049	COX7B
ENSG00000131263	0.228013	5.87393	16.5704	4.68781e-05	RLIM
ENSG00000131386	-0.68763	4.13504	15.121	0.000100837	GALNT15
ENSG00000131389	0.674965	4.95527	7.21638	0.00722414	SLC6A6
ENSG00000131437	0.267312	4.37392	9.59568	0.00195036	KIF3A
ENSG00000131469	-0.228182	8.46096	13.277	0.000268683	RPL27
ENSG00000131471	-0.514054	4.63091	11.5367	0.000682364	AOC3
ENSG00000131504	0.508873	5.97768	22.2537	2.389e-06	DIAPH1
ENSG00000131781	-0.459873	2.2774	13.6206	0.000223716	FMO5
ENSG00000131831	0.257152	4.70334	10.8113	0.00100881	RAI2
ENSG00000131943	-0.157863	5.82314	9.27704	0.00232044	C19orf12
ENSG00000131981	-0.471244	8.03749	25.5832	4.23722e-07	LGALS3
ENSG00000132170	-0.398891	4.17946	26.333	2.87333e-07	PPARG
ENSG00000132300	0.186543	7.86141	8.6488	0.00327277	PTCD3
ENSG00000132334	0.331428	4.81431	19.5591	9.75336e-06	PTPRE
ENSG00000132465	-1.32339	0.72401	14.5269	0.000138172	JCHAIN
ENSG00000132475	-0.21332	7.60629	10.2318	0.00138043	NA
ENSG00000132561	-0.593955	6.41705	30.0615	4.18564e-08	MATN2
ENSG00000132563	-0.611883	3.66015	12.83	0.000341099	REEP2
ENSG00000132635	-0.248691	2.89781	7.45912	0.00631159	PCED1A
ENSG00000132688	0.494702	8.45282	10.5427	0.00116646	NES
ENSG00000132718	0.283478	5.04799	9.32033	0.00226625	SYT11
ENSG00000132792	-0.188595	5.50009	11.165	0.000833533	CTNNBL1
ENSG00000132849	0.233853	8.3149	7.32712	0.00679219	PATJ
ENSG00000132915	1.23657	-0.12053	16.9557	3.82629e-05	PDE6A
ENSG00000132938	-0.274729	7.37317	9.96969	0.00159139	MTUS2
ENSG00000132964	0.27508	3.24608	9.92637	0.00162928	CDK8
ENSG00000133026	0.198344	5.88355	9.01314	0.00268046	MYH10
ENSG00000133028	0.203289	5.76918	10.4535	0.0012242	SCO1
ENSG00000133030	0.218316	8.04028	14.3827	0.000149168	MPRIP
ENSG00000133059	0.200536	4.89964	10.5321	0.00117317	DSTYK
ENSG00000133067	-1.94765	1.69307	61.1794	5.21048e-15	LGR6
ENSG00000133083	-0.785097	4.08496	35.6424	2.37068e-09	DCLK1
ENSG00000133107	-0.784395	1.65463	8.25405	0.00406611	TRPC4
ENSG00000133121	-0.21646	5.65892	10.6149	0.00112178	STARD13
ENSG00000133131	-0.376949	2.78015	16.1924	5.72224e-05	MORC4
ENSG00000133134	1.19025	1.18057	12.8958	0.000329317	BEX2
ENSG00000133216	-1.15935	0.531159	33.0879	8.80867e-09	EPHB2
ENSG00000133316	-0.236484	2.96533	8.79608	0.00301879	WDR74
ENSG00000133317	-2.77557	-0.00508414	27.8935	1.28181e-07	LGALS12
ENSG00000133321	-0.54802	2.84197	18.6857	1.54131e-05	RARRES3
ENSG00000133401	0.267718	7.53507	10.3462	0.00129745	PDZD2
ENSG00000133454	0.454046	8.05952	22.827	1.77257e-06	MYO18B
ENSG00000133703	0.214165	4.64466	8.53072	0.00349202	KRAS
ENSG00000133740	-0.462324	2.11052	12.905	0.0003277	E2F5
ENSG00000133789	0.171122	5.28922	9.80538	0.00174002	SWAP70
ENSG00000133816	0.389632	6.34276	18.9757	1.32393e-05	MICAL2
ENSG00000133818	0.859338	5.47744	29.9652	4.39859e-08	RRAS2
ENSG00000133985	0.963445	1.91322	31.1299	2.41322e-08	TTC9
ENSG00000134013	0.499789	2.44893	7.52	0.00610178	LOXL2
ENSG00000134030	0.361924	5.41584	14.027	0.000180206	CTIF
ENSG00000134042	-0.690751	3.36458	13.0302	0.000306507	MRO
ENSG00000134046	-0.16741	5.71872	12.8473	0.000337964	MBD2
ENSG00000134121	-0.802708	3.78318	18.5948	1.61658e-05	CHL1
ENSG00000134201	-1.14932	2.45878	26.9504	2.08742e-07	GSTM5
ENSG00000134243	0.487583	8.15244	26.7984	2.25821e-07	SORT1
ENSG00000134245	0.447408	2.05768	10.1294	0.00145927	WNT2B
ENSG00000134253	-0.272344	4.53737	7.82677	0.00514781	TRIM45
ENSG00000134278	0.418196	5.42991	12.5567	0.000394794	SPIRE1
ENSG00000134308	0.347563	7.713	18.3289	1.85865e-05	YWHAQ
ENSG00000134313	0.24901	6.87309	10.9632	0.00092937	KIDINS220
ENSG00000134363	-1.32803	2.13664	34.8863	3.49532e-09	FST
ENSG00000134440	0.231113	7.9945	9.29165	0.00230201	NARS
ENSG00000134470	-0.565881	2.83381	12.6325	0.000379094	IL15RA
ENSG00000134508	-0.430923	1.50366	8.11139	0.0043988	CABLES1
ENSG00000134594	1.3654	0.384385	20.6503	5.51278e-06	RAB33A
ENSG00000134697	-0.167011	5.40449	7.93432	0.00485059	GNL2
ENSG00000134716	0.772146	6.84851	29.3173	6.14432e-08	CYP2J2
ENSG00000134824	-0.35469	4.82764	10.8804	0.00097185	FADS2
ENSG00000134853	-0.865604	5.45289	39.7607	2.87071e-10	PDGFRA
ENSG00000134882	0.247302	5.56472	10.8368	0.000995006	UBAC2
ENSG00000134899	-0.264533	3.52524	7.22043	0.00720785	ERCC5
ENSG00000134982	0.246582	5.71963	12.0304	0.000523386	APC
ENSG00000135018	0.272458	7.25189	13.1548	0.000286791	UBQLN1
ENSG00000135046	-0.364245	6.22943	12.2561	0.00046374	ANXA1
ENSG00000135047	-0.181178	7.62324	14.3219	0.000154063	CTSL
ENSG00000135049	-0.363471	6.58058	10.1979	0.00140604	AGTPBP1
ENSG00000135074	0.755162	4.54095	12.134	0.000495107	ADAM19
ENSG00000135108	0.24466	6.38724	11.1252	0.000851631	FBXO21
ENSG00000135250	0.197361	5.14201	8.9661	0.00275035	SRPK2
ENSG00000135272	0.448125	6.03321	15.4732	8.36821e-05	MDFIC
ENSG00000135298	-0.386366	2.1683	9.45067	0.00211072	ADGRB3
ENSG00000135333	0.706023	3.56074	7.70736	0.00549962	EPHA7
ENSG00000135378	-0.541325	0.695301	8.72819	0.00313327	PRRG4
ENSG00000135414	0.277563	4.54373	8.08649	0.00445965	GDF11
ENSG00000135426	-0.586624	1.00825	8.22605	0.00412932	TESPA1
ENSG00000135437	-0.847252	0.677189	13.72	0.000212185	RDH5
ENSG00000135441	-0.41569	1.74313	8.8247	0.0029718	BLOC1S1
ENSG00000135447	-0.995294	6.82916	27.2031	1.83169e-07	PPP1R1A
ENSG00000135472	-1.30966	3.30222	35.7939	2.19334e-09	FAIM2
ENSG00000135473	-0.236425	5.38713	7.32604	0.00679626	PAN2
ENSG00000135482	0.286789	2.46115	12.2249	0.00047157	ZC3H10
ENSG00000135540	0.346116	5.41527	29.7344	4.95471e-08	NHSL1
ENSG00000135631	0.350783	4.83	22.033	2.68007e-06	RAB11FIP5
ENSG00000135632	0.194248	4.95609	7.76597	0.00532396	SMYD5
ENSG00000135636	0.246115	6.52739	8.84372	0.00294099	DYSF
ENSG00000135643	-0.439233	3.02882	10.7886	0.00102129	KCNMB4
ENSG00000135677	0.208355	7.75651	7.83161	0.00513403	GNS
ENSG00000135686	0.288208	6.32279	13.6602	0.000219045	KLHL36
ENSG00000135750	-0.658469	4.49194	29.14	6.73331e-08	KCNK1
ENSG00000135842	0.498473	10.159	29.5768	5.37443e-08	FAM129A
ENSG00000135917	-2.17894	0.270085	26.1364	3.18125e-07	SLC19A3
ENSG00000135919	0.897597	4.41349	18.3938	1.7964e-05	SERPINE2
ENSG00000135929	-0.468885	4.14889	17.0757	3.59182e-05	CYP27A1
ENSG00000135945	-0.220517	6.38146	8.78852	0.00303132	REV1
ENSG00000135956	0.299527	7.17777	23.7069	1.1218e-06	TMEM127
ENSG00000136002	-0.600787	1.9301	13.7323	0.000210802	ARHGEF4
ENSG00000136010	-0.392023	2.44607	10.0143	0.00155334	ALDH1L2
ENSG00000136021	0.365928	5.79234	14.7861	0.000120419	SCYL2
ENSG00000136026	0.254774	5.90038	11.4436	0.000717404	CKAP4
ENSG00000136108	0.340324	3.62435	8.68178	0.00321406	CKAP2
ENSG00000136147	-0.288709	4.4655	18.1802	2.00958e-05	PHF11
ENSG00000136161	-0.217375	5.01454	8.20008	0.00418886	RCBTB2
ENSG00000136193	0.467786	5.59028	16.88	3.98182e-05	SCRN1
ENSG00000136235	0.574131	9.34998	21.9163	2.8481e-06	GPNMB
ENSG00000136379	0.31702	2.94834	8.27284	0.00402425	ABHD17C
ENSG00000136383	0.501531	8.23985	33.7287	6.33585e-09	ALPK3
ENSG00000136485	0.282172	6.0161	26.5465	2.57274e-07	DCAF7
ENSG00000136631	0.226039	6.63297	15.8191	6.96953e-05	VPS45
ENSG00000136717	-0.333354	3.25721	8.10921	0.0044041	BIN1
ENSG00000136738	0.408856	5.23009	27.04	1.99288e-07	STAM
ENSG00000136810	-0.214088	5.95178	10.5958	0.00113346	TXN
ENSG00000136840	0.570723	4.13939	20.0512	7.53946e-06	ST6GALNAC4
ENSG00000136895	0.27706	4.53167	14.2239	0.000162296	GARNL3
ENSG00000136938	-0.165022	5.861	10.6059	0.00112727	ANP32B
ENSG00000136942	-0.258372	7.63712	14.0617	0.000176906	RPL35
ENSG00000136997	-0.622614	2.42577	10.9424	0.000939869	MYC
ENSG00000136999	0.776655	3.02448	15.6441	7.64507e-05	NOV
ENSG00000137033	-0.352551	5.52023	10.5771	0.00114495	IL33
ENSG00000137075	0.185863	5.61872	7.24483	0.00711055	RNF38
ENSG00000137094	0.610537	6.66018	14.3921	0.000148421	DNAJB5
ENSG00000137124	0.363737	5.16049	11.7792	0.000598972	ALDH1B1
ENSG00000137154	-0.156074	9.41007	7.4846	0.00622289	RPS6
ENSG00000137168	-0.250693	6.37774	7.90881	0.00491946	PPIL1
ENSG00000137177	0.326719	7.53743	12.6942	0.000366792	KIF13A
ENSG00000137269	0.549513	2.05085	14.6096	0.000132238	LRRC1
ENSG00000137310	-0.275969	2.43531	11.5016	0.000695378	TCF19
ENSG00000137331	0.806987	2.98466	11.3913	0.000737897	IER3
ENSG00000137413	0.208824	5.1666	12.1045	0.000503012	TAF8
ENSG00000137486	0.209233	4.13798	7.63505	0.00572447	ARRB1
ENSG00000137491	-0.39142	4.7878	7.74739	0.00537901	SLCO2B1
ENSG00000137642	0.671072	4.29668	24.4929	7.45851e-07	SORL1
ENSG00000137764	0.323447	4.44189	14.5326	0.000137752	MAP2K5
ENSG00000137809	-0.600887	4.62013	29.5353	5.49073e-08	ITGA11
ENSG00000137821	0.557736	7.11779	18.3856	1.80414e-05	LRRC49
ENSG00000137841	-0.840345	2.83119	31.5461	1.94764e-08	PLCB2
ENSG00000137843	-0.384902	2.70038	8.82422	0.00297258	NA
ENSG00000137936	-0.501104	4.54409	14.7659	0.000121714	BCAR3
ENSG00000137944	-0.222004	3.82599	7.04873	0.00793213	KYAT3
ENSG00000138018	0.252066	4.53902	8.0715	0.00449669	SELENOI
ENSG00000138071	0.187345	7.25063	9.52304	0.00202908	ACTR2
ENSG00000138078	0.265345	7.3207	11.6424	0.000644641	PREPL
ENSG00000138119	-0.707246	6.06078	30.2987	3.70382e-08	MYOF
ENSG00000138193	0.971118	5.20071	47.7751	4.78028e-12	PLCE1
ENSG00000138207	-2.60648	0.513909	22.6844	1.90909e-06	RBP4
ENSG00000138347	0.584454	8.38249	33.5416	6.9757e-09	MYPN
ENSG00000138356	-1.11857	2.1787	39.7346	2.90932e-10	AOX1
ENSG00000138378	2.61348	2.69925	68.8855	1.04347e-16	STAT4
ENSG00000138411	0.409162	5.86936	10.712	0.00106444	HECW2
ENSG00000138413	-0.208944	5.98671	7.92035	0.00488819	IDH1
ENSG00000138443	0.343278	6.78009	24.4951	7.44975e-07	ABI2
ENSG00000138448	0.334213	8.67519	7.97102	0.00475322	ITGAV
ENSG00000138472	1.22561	4.25363	12.4549	0.00041689	GUCA1C
ENSG00000138674	0.327819	7.22207	23.2916	1.39206e-06	SEC31A
ENSG00000138678	0.286213	6.17747	8.46785	0.00361479	GPAT3
ENSG00000138735	0.277146	4.89383	7.0444	0.00795135	PDE5A
ENSG00000138767	0.186328	4.90062	7.85273	0.0050744	CNOT6L
ENSG00000138771	0.442117	4.54576	25.5698	4.2666e-07	SHROOM3
ENSG00000138792	-0.330882	4.00554	8.07977	0.0044762	ENPEP
ENSG00000138829	-0.514598	4.96355	7.44467	0.00636246	FBN2
ENSG00000139117	-0.381985	3.00768	7.20589	0.00726646	CPNE8
ENSG00000139146	0.680584	3.11104	24.2165	8.60924e-07	FAM60A
ENSG00000139178	-0.542189	3.09952	28.8863	7.67523e-08	C1RL
ENSG00000139182	-0.532608	2.57783	15.4955	8.27007e-05	CLSTN3
ENSG00000139190	-0.476527	1.75988	7.30276	0.00688487	VAMP1
ENSG00000139209	-1.46204	0.525125	30.4065	3.50348e-08	SLC38A4
ENSG00000139211	-0.313098	2.36096	7.77494	0.00529761	AMIGO2
ENSG00000139233	0.227982	3.8191	9.38056	0.00219298	LLPH
ENSG00000139263	-0.248638	3.486	9.85629	0.00169252	LRIG3
ENSG00000139364	-1.23151	3.10161	26.4417	2.71612e-07	TMEM132B
ENSG00000139514	0.419319	4.25795	14.661	0.000128682	SLC7A1
ENSG00000139517	0.450079	4.90095	17.7691	2.49399e-05	LNX2
ENSG00000139697	0.199707	5.5234	10.6344	0.00111005	NA
ENSG00000139832	0.315829	3.67779	8.5178	0.00351689	RAB20
ENSG00000139910	-0.467609	1.60991	8.0529	0.00454309	NOVA1
ENSG00000139971	0.532112	3.49905	20.1324	7.22634e-06	C14orf37
ENSG00000139998	0.775484	4.77057	14.4156	0.000146582	RAB15
ENSG00000140009	0.878663	0.692452	23.0985	1.53913e-06	ESR2
ENSG00000140022	-0.425953	1.78161	7.70873	0.00549544	STON2
ENSG00000140092	-0.547124	6.12708	18.6456	1.57412e-05	FBLN5
ENSG00000140285	-0.500041	5.56952	17.3936	3.03848e-05	FGF7
ENSG00000140350	0.135554	7.03422	9.12372	0.00252316	ANP32A
ENSG00000140367	0.320853	5.68545	9.05224	0.00262374	UBE2Q2
ENSG00000140396	0.323399	6.4982	12.5443	0.00039741	NCOA2
ENSG00000140398	-0.510466	2.2337	8.3426	0.00387261	NEIL1
ENSG00000140403	0.620948	7.11037	23.0125	1.60952e-06	DNAJA4
ENSG00000140443	0.477063	6.01677	25.2088	5.14475e-07	IGF1R
ENSG00000140474	-0.191715	5.18304	7.30199	0.00688781	ULK3
ENSG00000140479	-0.551046	4.90452	17.7324	2.54259e-05	PCSK6
ENSG00000140506	-1.1227	0.711557	16.0152	6.28374e-05	LMAN1L
ENSG00000140526	0.399738	6.82866	11.83	0.000582829	ABHD2
ENSG00000140538	-0.982095	2.79132	44.0804	3.15165e-11	NTRK3
ENSG00000140545	0.418065	8.34098	17.8305	2.41478e-05	MFGE8
ENSG00000140557	1.67159	3.41499	47.064	6.87074e-12	ST8SIA2
ENSG00000140650	0.345534	1.7071	7.90965	0.00491719	PMM2
ENSG00000140836	0.286536	4.53675	9.89415	0.00165805	ZFHX3
ENSG00000140945	-0.326464	8.28457	9.70408	0.00183859	CDH13
ENSG00000141027	0.164363	6.37603	10.185	0.00141589	NCOR1
ENSG00000141052	0.269039	6.12971	9.57388	0.00197365	MYOCD
ENSG00000141084	0.206579	4.63529	12.5225	0.000402075	RANBP10
ENSG00000141098	0.255633	3.63694	13.9494	0.000187793	GFOD2
ENSG00000141127	0.1733	4.26247	9.98427	0.00157883	PRPSAP2
ENSG00000141161	0.158693	8.88309	7.29405	0.00691832	UNC45B
ENSG00000141298	0.232668	5.60971	14.2821	0.000157356	SSH2
ENSG00000141337	0.242248	2.77337	10.5127	0.00118555	ARSG
ENSG00000141338	-0.562024	7.38609	14.0914	0.000174137	ABCA8
ENSG00000141378	-0.244446	3.5001	8.65439	0.00326275	PTRH2
ENSG00000141401	-0.480392	4.78438	21.5743	3.40386e-06	IMPA2
ENSG00000141404	-0.800285	2.16733	12.982	0.000314495	GNAL
ENSG00000141441	-0.399628	4.54231	15.706	7.39883e-05	GAREM1
ENSG00000141448	0.262976	6.11699	13.5908	0.000227293	GATA6
ENSG00000141452	0.228903	3.19538	7.6997	0.00552299	C18orf8
ENSG00000141480	0.557805	3.72488	20.0332	7.61091e-06	ARRB2
ENSG00000141540	-0.260566	5.26126	11.6356	0.000647019	TTYH2
ENSG00000141556	0.187758	5.14192	7.33507	0.00676222	TBCD
ENSG00000141576	-0.95824	3.61728	21.7853	3.04928e-06	RNF157
ENSG00000141639	0.311381	5.89538	12.0963	0.000505216	MAPK4
ENSG00000141736	-0.192175	6.76687	7.71938	0.00546311	ERBB2
ENSG00000141738	-0.754647	0.299527	10.5717	0.0011483	GRB7
ENSG00000141744	-0.680821	0.4388	7.29999	0.0068955	PNMT
ENSG00000141753	-0.348399	6.9794	8.37214	0.00381016	IGFBP4
ENSG00000141867	0.212479	5.29386	8.83746	0.00295109	BRD4
ENSG00000142156	-0.409426	7.03292	10.1492	0.00144365	COL6A1
ENSG00000142173	-0.567681	7.2086	12.9526	0.000319484	COL6A2
ENSG00000142207	0.426174	5.07372	20.5361	5.85169e-06	URB1
ENSG00000142208	0.235997	6.47025	10.5986	0.00113171	AKT1
ENSG00000142230	0.158323	5.97996	7.96609	0.00476619	SAE1
ENSG00000142330	-0.52008	4.09334	9.49725	0.00205781	CAPN10
ENSG00000142494	1.16416	3.178	40.5774	1.88982e-10	SLC47A1
ENSG00000142534	-0.218946	9.02713	11.1004	0.000863103	RPS11
ENSG00000142541	-0.224226	7.82947	10.3852	0.00127028	RPL13A
ENSG00000142583	-0.967806	3.1357	38.8108	4.66946e-10	SLC2A5
ENSG00000142599	0.184822	7.25137	8.70411	0.00317493	RERE
ENSG00000142676	-0.229458	9.15725	13.7664	0.000207003	RPL11
ENSG00000142864	0.181217	7.65932	11.5639	0.00067244	SERBP1
ENSG00000142937	-0.24574	8.55361	15.9124	6.63438e-05	RPS8
ENSG00000142949	-0.662385	2.01759	9.64713	0.00189648	PTPRF
ENSG00000142973	-0.585302	4.09501	7.08488	0.0077737	CYP4B1
ENSG00000143013	-0.227378	5.23337	19.2153	1.16771e-05	LMO4
ENSG00000143028	0.217986	5.74812	7.18409	0.00735526	SYPL2
ENSG00000143079	0.270228	3.94873	12.5072	0.000405395	CTTNBP2NL
ENSG00000143147	-0.277332	2.54137	7.32071	0.00681643	GPR161
ENSG00000143153	0.208989	7.76654	7.57519	0.0059177	ATP1B1
ENSG00000143167	0.713966	1.05056	9.23611	0.00237289	GPA33
ENSG00000143179	0.542672	3.15666	18.8335	1.42637e-05	NA
ENSG00000143195	0.770718	2.75219	19.7894	8.64598e-06	ILDR2
ENSG00000143196	-0.817755	6.72005	39.0196	4.19579e-10	DPT
ENSG00000143314	-0.192543	6.39907	8.66683	0.00324054	MRPL24
ENSG00000143324	0.539277	7.36402	18.8498	1.41429e-05	XPR1
ENSG00000143341	-0.386112	4.53796	8.17805	0.00424003	HMCN1
ENSG00000143365	-0.468229	5.202	12.0319	0.000522978	RORC
ENSG00000143367	0.393814	3.40816	23.6263	1.16976e-06	TUFT1
ENSG00000143369	-0.443868	4.65822	13.8754	0.00019534	ECM1
ENSG00000143384	0.311414	7.69617	19.9857	7.80228e-06	MCL1
ENSG00000143390	0.192733	4.74184	8.49944	0.00355255	RFX5
ENSG00000143401	0.244604	6.23453	9.70697	0.00183571	ANP32E
ENSG00000143416	-0.810901	6.80811	42.7327	6.27557e-11	SELENBP1
ENSG00000143420	0.166599	7.83362	10.5916	0.00113601	ENSA
ENSG00000143494	-0.700681	1.23158	17.7075	2.57602e-05	VASH2
ENSG00000143499	0.513979	8.9061	27.7411	1.38683e-07	SMYD2
ENSG00000143502	-0.74488	3.69071	10.2944	0.00133431	SUSD4
ENSG00000143545	-0.215744	4.7804	7.14297	0.00752585	RAB13
ENSG00000143603	0.476203	3.66998	18.1821	2.0076e-05	KCNN3
ENSG00000143614	0.144646	5.08219	8.32299	0.00391465	GATAD2B
ENSG00000143632	1.21815	11.3926	14.7398	0.000123413	ACTA1
ENSG00000143751	0.200229	4.32521	8.2481	0.00407947	SDE2
ENSG00000143799	-0.21217	8.03336	10.848	0.000989018	PARP1
ENSG00000143819	-0.35449	5.86187	17.6841	2.60794e-05	EPHX1
ENSG00000143847	0.657161	5.88451	48.0658	4.12158e-12	PPFIA4
ENSG00000143867	-0.633755	1.44933	10.6121	0.0011235	OSR1
ENSG00000143869	0.582751	1.2476	10.4107	0.00125286	GDF7
ENSG00000143970	0.234391	5.72889	10.9166	0.00095304	ASXL2
ENSG00000143995	-0.284391	5.0084	15.0223	0.000106248	MEIS1
ENSG00000144026	-0.247079	3.55138	7.94898	0.00481146	ZNF514
ENSG00000144034	-0.281003	4.86688	10.3763	0.00127645	TPRKB
ENSG00000144036	0.519377	7.60995	26.0612	3.30761e-07	EXOC6B
ENSG00000144063	0.470587	0.496486	9.43168	0.00213269	MALL
ENSG00000144339	-0.859494	0.38136	15.6055	7.80259e-05	TMEFF2
ENSG00000144381	0.165273	8.01433	8.96827	0.00274709	HSPD1
ENSG00000144401	-0.225589	4.09287	9.57475	0.00197272	METTL21A
ENSG00000144426	0.403047	4.07367	13.3343	0.000260589	NBEAL1
ENSG00000144713	-0.196082	8.71279	8.00635	0.00466136	RPL32
ENSG00000144730	-0.768465	4.28029	25.3229	4.84929e-07	IL17RD
ENSG00000144741	-0.303387	5.53091	13.6162	0.000224247	SLC25A26
ENSG00000144821	1.13478	0.359933	24.2936	8.27145e-07	MYH15
ENSG00000144847	-0.732656	1.57376	22.2274	2.42188e-06	IGSF11
ENSG00000144868	-0.901675	1.7948	26.7434	2.32338e-07	TMEM108
ENSG00000144891	-0.699618	2.55175	21.2439	4.04406e-06	AGTR1
ENSG00000144908	0.439051	4.75229	11.3674	0.00074744	ALDH1L1
ENSG00000145016	0.463383	4.41808	36.1833	1.79604e-09	NA
ENSG00000145041	0.232668	4.7765	10.0062	0.00156013	DCAF1
ENSG00000145147	-0.409347	4.26483	9.88279	0.00166832	SLIT2
ENSG00000145284	-0.559128	2.94109	18.5056	1.6941e-05	SCD5
ENSG00000145335	0.892519	1.78422	12.1535	0.000489959	SNCA
ENSG00000145391	0.184046	7.51052	7.88162	0.00499398	SETD7
ENSG00000145414	0.292517	3.1992	16.5862	4.64888e-05	NAF1
ENSG00000145425	-0.334948	5.60347	12.2274	0.000470926	RPS3A
ENSG00000145431	0.266315	4.23783	8.54177	0.00347087	PDGFC
ENSG00000145494	-0.208543	6.61355	7.22676	0.00718248	NDUFS6
ENSG00000145592	-0.198194	8.71807	8.24678	0.00408244	RPL37
ENSG00000145632	0.52137	6.43705	12.04	0.000520715	PLK2
ENSG00000145703	0.409267	2.89876	13.5465	0.000232721	IQGAP2
ENSG00000145734	0.233218	5.40936	8.79706	0.00301717	BDP1
ENSG00000145817	0.201192	4.90289	10.0261	0.00154336	YIPF5
ENSG00000145824	-1.40469	3.58467	19.5886	9.60382e-06	CXCL14
ENSG00000145868	0.235315	5.97635	9.85536	0.00169338	FBXO38
ENSG00000145907	0.162081	7.09067	7.65252	0.0056693	G3BP1
ENSG00000146013	-0.788218	1.39629	9.72745	0.00181536	GFRA3
ENSG00000146054	-0.727718	2.44233	20.8394	4.99455e-06	TRIM7
ENSG00000146072	-0.475152	4.27119	14.4212	0.000146146	TNFRSF21
ENSG00000146151	-0.448292	1.70943	8.71166	0.00316181	HMGCLL1
ENSG00000146197	-1.26632	4.83829	52.5026	4.29687e-13	SCUBE3
ENSG00000146215	1.59137	2.50094	21.6584	3.25784e-06	CRIP3
ENSG00000146373	0.276913	4.02301	9.71633	0.00182638	RNF217
ENSG00000146374	-1.57735	0.24239	27.2044	1.8304e-07	RSPO3
ENSG00000146411	0.507645	5.523	13.8299	0.000200126	SLC2A12
ENSG00000146463	0.19342	6.04142	13.5437	0.000233077	ZMYM4
ENSG00000146592	0.517409	4.36315	9.76327	0.00178033	CREB5
ENSG00000146856	-0.441415	1.07749	9.48683	0.00206953	AGBL3
ENSG00000146909	0.281627	3.64428	20.2524	6.78682e-06	NOM1
ENSG00000147164	0.160893	5.67576	10.6274	0.00111422	SNX12
ENSG00000147174	-1.02711	0.965161	25.7506	3.88514e-07	GCNA
ENSG00000147202	0.268584	4.50075	18.835	1.42525e-05	DIAPH2
ENSG00000147251	-0.37114	2.64797	10.2788	0.0013457	DOCK11
ENSG00000147255	-0.633567	4.35873	8.66458	0.00324455	IGSF1
ENSG00000147257	-1.3225	3.54778	37.9515	7.25267e-10	GPC3
ENSG00000147408	-0.309801	6.87965	11.6131	0.000654906	CSGALNACT1
ENSG00000147416	0.247109	6.32311	13.4846	0.00024053	ATP6V1B2
ENSG00000147459	0.381505	5.2823	16.69	4.40133e-05	DOCK5
ENSG00000147573	0.269211	6.94385	14.6672	0.00012826	TRIM55
ENSG00000147586	-0.234899	2.81748	8.07468	0.00448879	MRPS28
ENSG00000147588	-0.598489	1.73053	9.02895	0.00265737	PMP2
ENSG00000147642	-0.69785	1.90134	21.6823	3.21746e-06	SYBU
ENSG00000148053	-0.848289	4.48355	34.921	3.43358e-09	NTRK2
ENSG00000148057	-0.277747	2.03921	10.9885	0.000916778	IDNK
ENSG00000148143	0.343349	4.33072	16.276	5.47537e-05	ZNF462
ENSG00000148180	-0.335859	10.0038	9.75606	0.00178732	GSN
ENSG00000148219	-0.866776	3.42071	28.4891	9.42293e-08	ASTN2
ENSG00000148308	-0.273687	6.05093	8.57339	0.00341111	GTF3C5
ENSG00000148344	-1.03731	0.908393	27.8426	1.31597e-07	PTGES
ENSG00000148356	-0.282136	5.43403	12.0548	0.000516599	LRSAM1
ENSG00000148411	0.205443	5.85736	7.05424	0.00790779	NACC2
ENSG00000148429	0.237059	3.68061	11.838	0.000580337	USP6NL
ENSG00000148516	0.193403	7.23949	9.3631	0.00221398	ZEB1
ENSG00000148600	-0.838461	1.08636	12.5936	0.000387067	CDHR1
ENSG00000148655	-0.373221	3.42593	8.44177	0.00366699	C10orf11
ENSG00000148672	0.198472	7.70173	14.0895	0.000174312	GLUD1
ENSG00000148677	0.708068	12.9343	30.0918	4.12063e-08	ANKRD1
ENSG00000148841	0.255315	5.94513	7.14132	0.00753278	ITPRIP
ENSG00000148842	0.369169	2.64573	14.4545	0.000143585	CNNM2
ENSG00000148908	-0.485171	1.40637	10.6112	0.00112406	RGS10
ENSG00000148948	-0.860708	0.56556	19.1588	1.20279e-05	LRRC4C
ENSG00000149090	-0.311585	3.8051	7.73581	0.00541363	PAMR1
ENSG00000149131	-0.456175	7.01547	15.6259	7.71902e-05	SERPING1
ENSG00000149150	-0.384688	2.84842	11.5972	0.000660499	SLC43A1
ENSG00000149177	0.328099	3.53495	14.1091	0.000172503	PTPRJ
ENSG00000149187	0.236249	6.42807	20.3427	6.47391e-06	CELF1
ENSG00000149218	0.281987	5.20027	12.594	0.000386983	ENDOD1
ENSG00000149256	0.663872	0.930214	15.6527	7.61039e-05	TENM4
ENSG00000149451	-0.711174	3.70748	24.6131	7.00739e-07	ADAM33
ENSG00000149573	0.422849	4.01587	11.1408	0.000844505	MPZL2
ENSG00000149575	0.603496	5.39659	38.8305	4.62255e-10	SCN2B
ENSG00000149596	0.317932	8.05687	20.0459	7.56042e-06	JPH2
ENSG00000149599	0.423438	0.968253	7.71209	0.00548521	DUSP15
ENSG00000150054	0.293606	4.69932	9.755	0.00178835	MPP7
ENSG00000150456	-0.254499	2.66245	9.42327	0.00214249	EEF1AKMT1
ENSG00000150471	1.25721	4.00884	51.0184	9.15061e-13	ADGRL3
ENSG00000150540	-0.436732	4.14836	20.621	5.598e-06	HNMT
ENSG00000150630	0.551478	3.04897	11.2906	0.000778987	VEGFC
ENSG00000150687	0.536993	3.65997	17.7117	2.57044e-05	PRSS23
ENSG00000150760	0.179821	5.32751	8.0602	0.00452481	DOCK1
ENSG00000150768	0.200591	8.21725	7.25041	0.0070885	DLAT
ENSG00000150938	0.617387	6.70857	17.5401	2.81311e-05	CRIM1
ENSG00000151012	-1.72784	-0.0777497	30.6385	3.1087e-08	SLC7A11
ENSG00000151067	0.224701	6.93074	10.023	0.00154595	CACNA1C
ENSG00000151136	0.812096	0.546051	11.134	0.000847599	BTBD11
ENSG00000151148	0.186185	6.45023	8.86162	0.0029123	UBE3B
ENSG00000151150	0.339101	7.69597	9.48712	0.00206919	ANK3
ENSG00000151176	-0.200631	5.8871	8.77005	0.00306217	PLBD2
ENSG00000151276	0.266453	5.62562	18.1588	2.03224e-05	MAGI1
ENSG00000151320	0.332213	8.65973	9.64889	0.00189466	AKAP6
ENSG00000151327	0.361403	6.22228	12.4445	0.000419223	NA
ENSG00000151353	-0.184988	3.87582	9.07273	0.00259449	TMEM18
ENSG00000151365	-3.08777	1.31095	36.4614	1.55716e-09	THRSP
ENSG00000151445	0.18969	4.83444	9.93315	0.00162329	VIPAS39
ENSG00000151458	0.373118	4.45815	13.6189	0.00022392	ANKRD50
ENSG00000151491	-0.273754	5.42209	9.36882	0.00220707	EPS8
ENSG00000151532	0.207366	4.23761	7.20079	0.00728716	VTI1A
ENSG00000151612	0.261337	4.67432	11.9287	0.000552753	ZNF827
ENSG00000151617	1.10803	5.18256	45.3842	1.61933e-11	EDNRA
ENSG00000151632	-0.724763	4.13662	30.6605	3.07354e-08	AKR1C2
ENSG00000151746	0.439965	2.957	14.0698	0.000176151	BICD1
ENSG00000151835	0.418905	5.2645	10.4624	0.00121828	SACS
ENSG00000151849	-0.198128	3.06925	7.13174	0.00757313	CENPJ
ENSG00000151883	0.449083	3.29683	21.2471	4.03721e-06	PARP8
ENSG00000151892	-0.684896	4.13311	13.0701	0.000300051	GFRA1
ENSG00000151893	0.216282	5.73253	11.5217	0.000687885	CACUL1
ENSG00000151914	0.316711	9.71827	14.9159	0.000112414	DST
ENSG00000152061	0.814293	7.87544	55.6107	8.83431e-14	RABGAP1L
ENSG00000152086	-0.510849	4.14616	9.23511	0.00237418	TUBA3E
ENSG00000152104	0.519406	5.7961	24.4122	7.77731e-07	PTPN14
ENSG00000152117	-0.444835	4.10401	7.47399	0.00625966	LOC150776
ENSG00000152223	0.277176	5.69395	10.8508	0.000987504	EPG5
ENSG00000152242	0.202828	6.03441	9.41814	0.0021485	C18orf25
ENSG00000152256	0.311359	6.91859	8.56194	0.00343264	PDK1
ENSG00000152270	0.3383	4.26789	12.2247	0.000471608	PDE3B
ENSG00000152291	0.191786	7.85574	8.14804	0.00431077	TGOLN2
ENSG00000152409	0.24008	5.38794	9.72728	0.00181553	JMY
ENSG00000152455	0.339549	2.18516	8.0808	0.00447367	SUV39H2
ENSG00000152580	-0.974474	4.52344	20.3916	6.31067e-06	IGSF10
ENSG00000152672	-1.19824	-0.432038	9.59915	0.00194667	CLEC4F
ENSG00000152767	0.768086	3.28171	23.04	1.58668e-06	FARP1
ENSG00000152818	0.254334	6.82821	14.4356	0.000145035	UTRN
ENSG00000152894	0.246074	5.76178	12.9537	0.000319297	PTPRK
ENSG00000153113	0.209533	9.09283	8.60332	0.00335551	CAST
ENSG00000153132	-0.28508	8.02375	7.99881	0.0046808	CLGN
ENSG00000153253	-0.427263	2.33264	7.13963	0.00753986	SCN3A
ENSG00000153310	0.220669	4.87547	8.32908	0.00390155	FAM49B
ENSG00000153317	0.198584	5.32523	7.32839	0.00678737	ASAP1
ENSG00000153347	-1.42373	3.39384	19.4394	1.0384e-05	FAM81B
ENSG00000153406	-0.306353	4.12385	7.05236	0.0079161	NMRAL1
ENSG00000153446	0.713202	2.87288	10.6859	0.00107954	C16orf89
ENSG00000153561	0.23954	7.92437	11.2088	0.000814102	RMND5A
ENSG00000153721	0.472324	4.55141	18.1867	2.00274e-05	CNKSR3
ENSG00000153814	0.237998	5.07789	9.43367	0.00213038	JAZF1
ENSG00000153823	-0.529072	3.97115	23.0779	1.55567e-06	PID1
ENSG00000153902	-0.639293	3.14856	14.0733	0.000175822	LGI4
ENSG00000153904	0.987674	4.5694	23.0016	1.61868e-06	DDAH1
ENSG00000153936	0.225538	4.80728	7.20977	0.0072508	HS2ST1
ENSG00000153956	0.575462	7.12413	22.6234	1.97071e-06	CACNA2D1
ENSG00000153993	0.926023	1.157	10.2273	0.00138376	SEMA3D
ENSG00000154096	1.08129	1.95216	15.6204	7.74152e-05	THY1
ENSG00000154127	0.546903	0.739007	7.86029	0.00505322	UBASH3B
ENSG00000154134	-0.594909	1.59762	12.5671	0.000392591	ROBO3
ENSG00000154175	-0.559741	5.55358	20.0241	7.64704e-06	ABI3BP
ENSG00000154188	-1.17001	3.27915	41.9426	9.39922e-11	ANGPT1
ENSG00000154217	-0.246626	3.71177	9.29741	0.00229478	PITPNC1
ENSG00000154229	0.392755	4.81366	7.82408	0.00515546	PRKCA
ENSG00000154240	-0.291326	4.5257	13.0814	0.000298243	CEP112
ENSG00000154258	-0.78261	5.69196	28.6328	8.74896e-08	ABCA9
ENSG00000154262	-0.528384	5.22741	30.256	3.78622e-08	ABCA6
ENSG00000154263	-0.733562	3.54008	19.4581	1.02832e-05	ABCA10
ENSG00000154330	0.206723	7.98422	8.92637	0.00281083	PGM5
ENSG00000154380	0.359938	6.96483	24.7476	6.53511e-07	ENAH
ENSG00000154556	0.424512	10.3483	18.0682	2.13131e-05	SORBS2
ENSG00000154642	0.337942	3.73277	8.33849	0.00388137	C21orf91
ENSG00000154645	-1.20774	0.0159142	21.7459	3.11247e-06	CHODL
ENSG00000154654	-0.720411	2.91558	22.0778	2.61823e-06	NCAM2
ENSG00000154814	0.231516	4.42158	12.6985	0.00036594	OXNAD1
ENSG00000154928	-0.564112	2.16073	18.8127	1.44207e-05	EPHB1
ENSG00000154930	0.520571	8.01176	23.7358	1.10507e-06	ACSS1
ENSG00000155008	0.384097	6.11576	8.71642	0.00315357	APOOL
ENSG00000155096	0.479583	6.84646	18.3061	1.88104e-05	AZIN1
ENSG00000155097	0.245147	6.09458	14.1301	0.000170592	ATP6V1C1
ENSG00000155229	0.201784	5.93887	13.0307	0.00030642	MMS19
ENSG00000155252	0.247859	4.33217	13.5419	0.000233292	PI4K2A
ENSG00000155256	0.25646	3.95266	13.0079	0.000310183	ZFYVE27
ENSG00000155287	-0.191791	4.79125	8.19084	0.00421025	SLC25A28
ENSG00000155368	-0.259301	8.45203	16.0793	6.07453e-05	DBI
ENSG00000155506	0.256284	7.76244	14.9557	0.000110066	LARP1
ENSG00000155640	0.398505	1.90614	8.82001	0.00297945	NA
ENSG00000155893	0.318907	4.044	7.39565	0.00653818	PXYLP1
ENSG00000155903	-0.246602	2.92126	7.61814	0.0057784	RASA2
ENSG00000156042	-0.518606	1.84274	8.00833	0.00465626	CFAP70
ENSG00000156103	-0.773583	2.78572	20.3137	6.5728e-06	MMP16
ENSG00000156162	0.289112	5.42411	7.23811	0.0071372	DPY19L4
ENSG00000156219	-0.588052	7.83985	24.6821	6.76109e-07	ART3
ENSG00000156265	1.27308	2.47826	12.6804	0.000369504	MAP3K7CL
ENSG00000156298	-0.679838	4.67716	36.594	1.45478e-09	TSPAN7
ENSG00000156299	-0.618826	1.69177	14.3531	0.000151529	TIAM1
ENSG00000156345	-0.367129	2.04741	8.47741	0.00359584	CDK20
ENSG00000156467	-0.220021	10.2674	10.9906	0.000915763	UQCRB
ENSG00000156471	-0.455355	8.54734	14.4117	0.000146887	PTDSS1
ENSG00000156482	-0.207073	6.97049	11.4364	0.000720196	RPL30
ENSG00000156504	0.255976	4.68073	11.5902	0.000663008	FAM122B
ENSG00000156515	0.218542	8.11559	9.59005	0.00195635	HK1
ENSG00000156639	0.155317	6.29766	9.41612	0.00215087	ZFAND3
ENSG00000156931	0.344876	6.73737	19.7676	8.74527e-06	VPS8
ENSG00000157036	0.229155	5.58929	9.60871	0.00193657	EXOG
ENSG00000157045	-0.276246	3.3385	8.67133	0.00323256	NTAN1
ENSG00000157150	-0.632209	3.91038	19.8346	8.44419e-06	TIMP4
ENSG00000157445	-0.612592	5.87782	16.8299	4.08848e-05	CACNA2D3
ENSG00000157470	-0.967526	3.18767	25.9583	3.48864e-07	FAM81A
ENSG00000157600	0.347076	6.56611	24.392	7.85957e-07	TMEM164
ENSG00000157613	-0.458879	5.11535	15.4396	8.51841e-05	CREB3L1
ENSG00000157741	0.172562	4.86643	7.24505	0.00710968	UBN2
ENSG00000157869	0.204449	4.94746	7.92643	0.00487178	RAB28
ENSG00000158006	0.281845	4.53736	13.5504	0.000232243	PAFAH2
ENSG00000158014	0.899115	4.14813	23.8606	1.03569e-06	SLC30A2
ENSG00000158023	1.02723	1.50759	34.5669	4.11857e-09	WDR66
ENSG00000158158	0.226531	5.64333	9.72132	0.00182142	CNNM4
ENSG00000158258	-0.606631	4.10651	13.8693	0.000195973	CLSTN2
ENSG00000158321	0.31944	3.09816	12.2981	0.000453413	AUTS2
ENSG00000158406	0.409075	2.76616	13.704	0.000213995	HIST1H4H
ENSG00000158528	0.257057	5.04633	17.2405	3.29335e-05	PPP1R9A
ENSG00000158604	0.128369	6.55853	7.81498	0.00518149	TMED4
ENSG00000158711	0.233653	5.50565	11.2922	0.000778313	ELK4
ENSG00000158715	-0.515094	2.1655	18.0192	2.1869e-05	SLC45A3
ENSG00000158966	-0.336519	2.76089	8.42149	0.00370812	CACHD1
ENSG00000159166	0.755027	0.88337	11.1211	0.000853521	LAD1
ENSG00000159167	0.983747	2.12732	9.53058	0.00202076	STC1
ENSG00000159176	-0.301813	6.09668	8.26883	0.00403316	CSRP1
ENSG00000159200	0.486912	6.32588	11.1469	0.000841701	RCAN1
ENSG00000159212	1.36148	4.56977	26.1278	3.1955e-07	CLIC6
ENSG00000159216	0.660942	1.5092	8.73066	0.00312904	NA
ENSG00000159259	-0.608053	0.325882	12.884	0.000331395	CHAF1B
ENSG00000159348	0.356457	7.60222	24.6554	6.85513e-07	CYB5R1
ENSG00000159399	0.753864	3.41989	15.4419	8.50824e-05	HK2
ENSG00000159403	-0.778628	6.4516	45.8368	1.28529e-11	C1R
ENSG00000159459	0.506909	6.2196	19.121	1.22689e-05	UBR1
ENSG00000159958	-0.7019	0.567342	10.7123	0.00106426	NA
ENSG00000160007	0.27949	7.16717	11.4912	0.000699262	ARHGAP35
ENSG00000160097	-0.287966	7.09137	9.54442	0.00200559	FNDC5
ENSG00000160271	-0.242169	5.83574	9.15545	0.00247979	RALGDS
ENSG00000160307	-0.863236	2.17007	13.989	0.000183883	S100B
ENSG00000160323	-0.373294	2.13334	7.32842	0.00678729	ADAMTS13
ENSG00000160469	0.742005	0.855518	9.66981	0.00187321	BRSK1
ENSG00000160551	0.253338	7.13617	10.7897	0.00102065	NA
ENSG00000160584	0.191194	5.44009	7.64066	0.00570671	SIK3
ENSG00000160679	0.164167	6.39208	9.03334	0.002651	CHTOP
ENSG00000160712	-0.303377	4.16791	11.7349	0.000613387	IL6R
ENSG00000160752	-0.155765	4.37974	8.51661	0.0035192	FDPS
ENSG00000160801	-0.478671	2.4821	9.10569	0.00254816	PTH1R
ENSG00000160808	-0.313358	12.7002	13.579	0.000228728	MYL3
ENSG00000160867	-1.81355	0.763611	33.7838	6.15901e-09	FGFR4
ENSG00000161203	0.258405	8.36999	20.0976	7.35903e-06	AP2M1
ENSG00000161217	0.18496	7.29678	7.4125	0.00647721	PCYT1A
ENSG00000161243	0.448929	2.97793	16.6981	4.38243e-05	FBXO27
ENSG00000161249	0.658871	2.82676	11.6763	0.000633001	DMKN
ENSG00000161267	0.336357	6.41919	13.8535	0.000197624	BDH1
ENSG00000161281	-0.278951	9.49879	8.25674	0.0040601	COX7A1
ENSG00000161542	-0.186918	5.28779	10.269	0.00135287	PRPSAP1
ENSG00000161638	0.508466	5.8986	22.0077	2.7156e-06	ITGA5
ENSG00000161647	-0.411647	4.84766	9.24486	0.00236157	MPP3
ENSG00000161677	-0.583728	2.35446	7.52973	0.00606889	JOSD2
ENSG00000161714	-0.317516	6.39955	11.3747	0.000744496	PLCD3
ENSG00000161813	0.298078	5.92573	12.8433	0.000338689	LARP4
ENSG00000161970	-0.339446	3.05895	8.88889	0.00286911	RPL26
ENSG00000161981	-0.21935	5.68825	8.36613	0.0038228	SNRNP25
ENSG00000162129	0.23249	3.3792	10.1245	0.00146313	CLPB
ENSG00000162139	0.389159	4.34621	16.5006	4.86354e-05	NEU3
ENSG00000162144	-0.238228	2.96296	8.76943	0.00306321	CYB561A3
ENSG00000162378	0.241414	7.39865	7.24004	0.00712955	ZYG11B
ENSG00000162384	-0.174468	5.77203	9.0314	0.00265381	C1orf123
ENSG00000162409	0.374726	8.46113	12.5998	0.000385788	PRKAA2
ENSG00000162434	0.174335	7.63044	12.4926	0.000408557	JAK1
ENSG00000162461	-0.484946	4.93776	11.4386	0.000719342	SLC25A34
ENSG00000162494	2.12871	-0.897804	11.7596	0.000605288	LRRC38
ENSG00000162520	-0.589255	3.42743	17.6687	2.62921e-05	SYNC
ENSG00000162543	-0.584809	2.71194	9.41556	0.00215152	UBXN10
ENSG00000162591	-0.706522	2.46408	12.3218	0.000447689	MEGF6
ENSG00000162595	-1.56525	4.28785	29.6138	5.2728e-08	DIRAS3
ENSG00000162616	0.313786	6.79333	9.06245	0.00260912	DNAJB4
ENSG00000162627	-0.269081	4.97268	13.0533	0.000302754	SNX7
ENSG00000162639	-0.65126	0.977134	22.2064	2.44857e-06	HENMT1
ENSG00000162692	-0.531284	2.89783	9.70352	0.00183916	VCAM1
ENSG00000162706	-0.617714	1.15954	10.5126	0.00118563	CADM3
ENSG00000162733	-0.339665	6.47887	12.9177	0.000325497	DDR2
ENSG00000162777	-0.541301	0.600533	9.51675	0.00203605	DENND2D
ENSG00000162849	-0.773123	2.71942	7.55183	0.00599491	KIF26B
ENSG00000162882	-0.455667	1.45284	7.85382	0.00507134	HAAO
ENSG00000162959	0.586056	1.24516	17.3606	3.09169e-05	MEMO1
ENSG00000162961	-0.202085	4.82437	10.8875	0.000968143	DPY30
ENSG00000162976	-0.332322	3.88105	15.515	8.18539e-05	PQLC3
ENSG00000163006	-0.544688	0.535937	8.38861	0.0037758	CCDC138
ENSG00000163032	0.407831	4.69898	15.0321	0.000105696	VSNL1
ENSG00000163040	-0.510099	0.537813	7.788	0.00525945	CCDC74A
ENSG00000163050	-0.393855	8.50188	18.8459	1.41717e-05	COQ8A
ENSG00000163072	-0.381752	3.54536	7.10435	0.00768973	NOSTRIN
ENSG00000163092	0.638062	10.3443	22.9922	1.62663e-06	XIRP2
ENSG00000163170	-0.209556	5.46972	7.96807	0.00476095	BOLA3
ENSG00000163171	0.247872	7.21821	12.1246	0.000497612	CDC42EP3
ENSG00000163219	-0.298292	3.21985	8.5761	0.00340604	ARHGAP25
ENSG00000163288	0.8307	1.21307	13.2856	0.000267455	GABRB1
ENSG00000163344	-0.314181	5.57061	15.6541	7.60487e-05	PMVK
ENSG00000163376	0.737498	2.77292	19.9769	7.83823e-06	KBTBD8
ENSG00000163406	-0.609728	3.8799	10.3349	0.00130541	SLC15A2
ENSG00000163520	-0.679959	6.97679	21.2354	4.0619e-06	FBLN2
ENSG00000163629	-0.353806	3.72285	8.77358	0.00305625	PTPN13
ENSG00000163635	0.204387	4.28023	10.233	0.00137949	ATXN7
ENSG00000163644	0.363428	9.23021	17.0526	3.63592e-05	PPM1K
ENSG00000163681	0.452392	9.00494	14.2604	0.00015918	SLMAP
ENSG00000163738	0.269304	3.76571	8.57532	0.0034075	MTHFD2L
ENSG00000163751	-1.04229	1.37932	9.21314	0.00240285	CPA3
ENSG00000163754	0.200497	7.87842	9.30758	0.00228208	GYG1
ENSG00000163793	-0.611942	0.646962	9.44376	0.00211868	DNAJC5G
ENSG00000163812	0.17588	5.98167	13.6386	0.000221587	ZDHHC3
ENSG00000163877	0.197746	3.52763	7.95612	0.00479251	SNIP1
ENSG00000163879	-0.339155	2.20662	7.79698	0.00523338	DNALI1
ENSG00000163902	-0.159371	7.0992	11.64	0.000645483	RPN1
ENSG00000163904	0.183634	5.70575	7.78427	0.00527031	SENP2
ENSG00000163931	-0.509048	4.66132	17.3826	3.0561e-05	TKT
ENSG00000163932	-0.568179	3.6242	37.1276	1.10649e-09	PRKCD
ENSG00000163995	0.351393	3.56147	12.7078	0.000364141	ABLIM2
ENSG00000164023	0.513348	5.02544	25.6977	3.99306e-07	SGMS2
ENSG00000164032	-0.179772	5.58009	7.49748	0.00617853	H2AFZ
ENSG00000164068	0.257557	4.95997	8.44539	0.0036597	RNF123
ENSG00000164070	0.80354	4.56469	28.6732	8.568e-08	HSPA4L
ENSG00000164091	0.157722	7.28992	10.3576	0.0012894	WDR82
ENSG00000164107	0.244091	5.65725	7.47004	0.00627341	HAND2
ENSG00000164136	-0.335548	2.19981	7.19828	0.00729736	IL15
ENSG00000164176	1.20524	4.98439	47.918	4.44413e-12	EDIL3
ENSG00000164181	0.666251	0.645087	8.09101	0.00444854	ELOVL7
ENSG00000164182	-0.235376	4.15773	12.9559	0.000318916	NDUFAF2
ENSG00000164188	-0.567775	0.550004	9.00279	0.00269567	RANBP3L
ENSG00000164190	0.164088	6.05303	8.90354	0.00284619	NIPBL
ENSG00000164220	0.873844	0.260347	8.08564	0.00446175	F2RL2
ENSG00000164237	-0.164909	6.36687	7.54927	0.00600345	CMBL
ENSG00000164251	1.04716	0.969289	19.1652	1.19879e-05	F2RL1
ENSG00000164270	-1.11306	2.3951	15.7143	7.36664e-05	HTR4
ENSG00000164283	1.35059	0.393676	8.61677	0.00333082	ESM1
ENSG00000164309	0.287827	11.5283	9.10326	0.00255154	CMYA5
ENSG00000164327	0.439884	5.94493	20.4822	6.01874e-06	RICTOR
ENSG00000164330	-0.394374	3.99264	9.71265	0.00183004	EBF1
ENSG00000164344	-0.726988	1.39431	10.2014	0.00140332	KLKB1
ENSG00000164402	0.184381	5.39232	7.54509	0.00601738	2019-09-08
ENSG00000164414	-0.279135	2.88243	8.02928	0.00460272	SLC35A1
ENSG00000164506	0.228876	4.56859	9.65363	0.00188978	STXBP5
ENSG00000164603	0.327062	4.70946	11.1429	0.000843547	BMT2
ENSG00000164604	0.934739	0.503855	16.6825	4.41873e-05	GPR85
ENSG00000164619	-1.93711	2.09974	56.7928	4.84229e-14	BMPER
ENSG00000164626	-0.766788	0.0185682	7.66859	0.00561904	KCNK5
ENSG00000164638	-0.815136	0.542941	11.7288	0.000615391	SLC29A4
ENSG00000164694	-0.370608	3.89527	9.16086	0.00247247	FNDC1
ENSG00000164715	0.560752	5.94565	44.3248	2.78172e-11	LMTK2
ENSG00000164754	0.181666	7.88289	7.41953	0.00645198	NA
ENSG00000164761	0.975586	2.9943	16.5985	4.61881e-05	TNFRSF11B
ENSG00000164808	-0.149198	4.40142	7.60906	0.00580758	SPIDR
ENSG00000164841	0.998634	1.46888	15.5977	7.8348e-05	TMEM74
ENSG00000164920	-0.96179	1.11163	19.1372	1.21651e-05	OSR2
ENSG00000164929	-0.320838	1.89404	7.86666	0.00503546	BAALC
ENSG00000164932	0.668898	2.08223	12.3174	0.000448755	CTHRC1
ENSG00000164944	0.188175	5.61995	11.4211	0.000726141	KIAA1429
ENSG00000164946	-0.410608	3.90754	13.3597	0.000257093	FREM1
ENSG00000164970	0.206954	4.84041	11.7029	0.000624013	FAM219A
ENSG00000164975	0.196317	6.21179	14.5217	0.000138555	SNAPC3
ENSG00000164976	-0.293275	4.03729	9.13067	0.00251359	KIAA1161
ENSG00000165071	0.45583	5.29303	18.4253	1.76693e-05	TMEM71
ENSG00000165084	-1.13911	0.550786	26.5513	2.56626e-07	C8orf34
ENSG00000165092	-0.862663	5.50621	32.3119	1.31306e-08	ALDH1A1
ENSG00000165124	-0.35775	4.6416	9.23942	0.0023686	SVEP1
ENSG00000165152	0.271809	6.52679	16.3122	5.37176e-05	TMEM246
ENSG00000165175	-0.375268	4.64179	10.5724	0.0011479	MID1IP1
ENSG00000165185	0.272467	2.80441	8.44823	0.00365398	KIAA1958
ENSG00000165197	-0.971124	4.08408	25.2429	5.05443e-07	VEGFD
ENSG00000165272	0.863943	3.04622	21.7941	3.03534e-06	AQP3
ENSG00000165275	-0.322111	2.7009	18.2815	1.90553e-05	TRMT10B
ENSG00000165280	0.265363	8.99869	16.8527	4.03952e-05	VCP
ENSG00000165379	-0.983266	0.321596	30.5962	3.17723e-08	LRFN5
ENSG00000165410	0.49189	9.2969	18.9427	1.34701e-05	CFL2
ENSG00000165475	-0.223155	4.92947	10.742	0.0010473	CRYL1
ENSG00000165507	-0.633328	5.63489	9.40651	0.00216216	C10orf10
ENSG00000165633	-0.383244	5.85591	13.7083	0.000213514	VSTM4
ENSG00000165650	0.338113	4.90156	13.1151	0.00029292	PDZD8
ENSG00000165678	0.20838	9.8719	13.1142	0.000293072	GHITM
ENSG00000165704	0.223149	4.68858	12.7676	0.000352676	HPRT1
ENSG00000165714	0.209265	2.95402	7.25476	0.00707132	BORCS5
ENSG00000165731	-1.15491	3.67539	27.9729	1.23026e-07	RET
ENSG00000165775	-0.187328	8.29126	7.64026	0.00570797	FUNDC2
ENSG00000165821	-0.361062	2.769	12.0008	0.000531787	SALL2
ENSG00000165832	0.329346	5.42494	7.87744	0.00500552	TRUB1
ENSG00000165868	-0.242209	4.61876	10.3055	0.00132633	HSPA12A
ENSG00000165887	1.49035	7.69904	19.4881	1.01228e-05	ANKRD2
ENSG00000165899	-1.17683	0.834501	20.8764	4.89905e-06	OTOGL
ENSG00000165929	-1.12283	3.20154	27.5412	1.53783e-07	TC2N
ENSG00000165934	0.222682	5.82107	11.0161	0.000903228	CPSF2
ENSG00000165996	0.192308	6.41799	7.29716	0.00690639	HACD1
ENSG00000166025	0.372784	6.27191	12.7283	0.00036016	AMOTL1
ENSG00000166046	0.474726	5.10078	10.7216	0.00105895	TCP11L2
ENSG00000166091	-0.552399	1.6151	7.10359	0.00769298	CMTM5
ENSG00000166123	-0.673428	5.27401	61.0156	5.66239e-15	GPT2
ENSG00000166135	0.288764	6.4324	18.8616	1.40554e-05	HIF1AN
ENSG00000166140	-0.224539	4.12693	8.28583	0.00399557	ZFYVE19
ENSG00000166145	-1.05891	-0.104652	7.74546	0.00538477	SPINT1
ENSG00000166148	-0.508476	3.73517	11.2606	0.000791682	AVPR1A
ENSG00000166171	-0.348307	4.16576	21.9748	2.76255e-06	DPCD
ENSG00000166173	-0.232878	5.65873	11.8376	0.000580456	LARP6
ENSG00000166183	-0.536215	3.01903	7.21421	0.00723288	ASPG
ENSG00000166233	0.161239	6.56318	11.1823	0.000825813	NA
ENSG00000166250	-0.70928	3.31002	31.2251	2.29774e-08	CLMP
ENSG00000166257	0.6308	1.71935	11.252	0.000795353	SCN3B
ENSG00000166317	0.453436	9.50489	16.6501	4.49474e-05	SYNPO2L
ENSG00000166326	0.26783	6.59686	14.7052	0.000125698	TRIM44
ENSG00000166340	0.212052	6.80799	12.5723	0.000391504	TPP1
ENSG00000166347	-0.351466	6.03562	26.6071	2.49328e-07	CYB5A
ENSG00000166398	0.147245	5.12942	8.45116	0.0036481	KIAA0355
ENSG00000166407	-0.826333	0.174309	8.9897	0.00271506	LMO1
ENSG00000166441	-0.198266	7.51762	8.07034	0.00449956	RPL27A
ENSG00000166444	-0.19537	4.94094	8.90158	0.00284924	ST5
ENSG00000166446	0.590195	1.46341	16.0078	6.30805e-05	CDYL2
ENSG00000166483	0.582488	6.28892	20.0658	7.4822e-06	WEE1
ENSG00000166503	0.196119	5.71119	9.65587	0.00188747	HDGFRP3
ENSG00000166669	0.230827	4.95431	12.4096	0.000427128	ATF7IP2
ENSG00000166747	0.171141	5.69478	10.3667	0.0012831	AP1G1
ENSG00000166819	-2.73137	3.61933	24.1178	9.06205e-07	PLIN1
ENSG00000166821	-0.304895	4.41273	12.3879	0.000432125	PEX11A
ENSG00000166888	-0.229893	5.7516	14.8087	0.000118984	STAT6
ENSG00000166889	0.175535	5.52974	10.1039	0.00147958	PATL1
ENSG00000166896	-0.467599	2.51289	10.1355	0.0014544	ATP23
ENSG00000166908	0.146332	4.67061	8.64183	0.00328531	PIP4K2C
ENSG00000166913	0.166921	7.80481	10.2453	0.00137032	YWHAB
ENSG00000166974	0.396545	8.04291	25.7196	3.94792e-07	MAPRE2
ENSG00000166986	0.168194	5.97934	11.1212	0.000853443	NA
ENSG00000166997	-0.284711	3.09703	7.71891	0.00546455	CNPY4
ENSG00000167106	0.24824	4.51495	8.0795	0.00447689	FAM102A
ENSG00000167107	-0.468417	4.6602	15.599	7.82955e-05	ACSF2
ENSG00000167191	0.191302	6.64128	8.40663	0.00373855	GPRC5B
ENSG00000167193	0.159048	6.20273	7.83513	0.00512405	CRK
ENSG00000167258	0.182212	4.94068	9.62835	0.00191596	CDK12
ENSG00000167311	-1.17228	1.61508	33.8541	5.94023e-09	ART5
ENSG00000167315	-0.256045	8.53193	8.3089	0.00394514	ACAA2
ENSG00000167323	-0.356892	5.2051	14.2295	0.000161814	NA
ENSG00000167371	-0.739585	0.18416	11.2134	0.00081207	PRRT2
ENSG00000167378	0.230099	5.36754	18.8952	1.38099e-05	IRGQ
ENSG00000167588	-1.21651	5.30119	67.7341	1.87098e-16	GPD1
ENSG00000167601	-0.434556	4.383	15.2107	9.61558e-05	AXL
ENSG00000167646	1.40111	3.84687	45.0514	1.91929e-11	DNAAF3
ENSG00000167657	0.399374	5.45824	13.1193	0.000292268	NA
ENSG00000167693	-0.334144	4.06858	9.31816	0.00226893	NXN
ENSG00000167779	-0.545468	3.87003	12.0676	0.000513064	IGFBP6
ENSG00000167912	-1.206	0.174376	15.8992	6.68064e-05	LOC100505501
ENSG00000167985	-0.302178	2.45451	9.18885	0.00243494	SDHAF2
ENSG00000167986	0.152059	7.89925	7.75606	0.00535325	DDB1
ENSG00000167994	-0.595474	3.03558	15.7174	7.35463e-05	RAB3IL1
ENSG00000168004	-0.997374	1.96215	25.58	4.24407e-07	HRASLS5
ENSG00000168014	0.239576	4.21722	14.1993	0.000164428	C2CD3
ENSG00000168028	-0.20346	7.17284	8.15562	0.00429279	RPSA
ENSG00000168038	-1.41071	3.36245	43.8433	3.55745e-11	ULK4
ENSG00000168079	-0.945976	5.66312	32.7686	1.03811e-08	SCARA5
ENSG00000168090	-0.152212	6.74395	7.58255	0.00589359	COPS6
ENSG00000168092	0.16397	6.0422	7.40828	0.00649243	PAFAH1B2
ENSG00000168118	0.216935	6.41857	8.41696	0.00371737	RAB4A
ENSG00000168135	0.868071	3.48135	18.9984	1.30828e-05	KCNJ4
ENSG00000168143	-1.53537	0.660969	13.0185	0.000308423	FAM83B
ENSG00000168234	0.348599	1.59127	7.11163	0.00765855	TTC39C
ENSG00000168273	-0.253757	4.75582	11.5632	0.000672692	SMIM4
ENSG00000168334	0.484554	8.99987	13.8923	0.000193594	XIRP1
ENSG00000168386	0.321249	6.26084	10.0348	0.00153608	FILIP1L
ENSG00000168495	0.172705	3.90268	7.3655	0.00664872	POLR3D
ENSG00000168502	0.484772	2.98906	8.96604	0.00275044	MTCL1
ENSG00000168546	-0.632349	0.772848	9.50279	0.00205159	GFRA2
ENSG00000168556	-0.325874	2.47711	9.09279	0.00256619	ING2
ENSG00000168566	-0.230333	4.71484	7.78856	0.00525782	SNRNP48
ENSG00000168785	0.477088	2.84601	10.3112	0.00132223	TSPAN5
ENSG00000168884	-0.28663	4.18731	8.56468	0.00342748	TNIP2
ENSG00000168899	-0.30288	4.49781	8.36794	0.00381899	VAMP5
ENSG00000168907	-0.948454	3.13963	16.7633	4.23444e-05	PLA2G4F
ENSG00000168924	0.185712	5.39202	10.5579	0.0011569	LETM1
ENSG00000168952	-0.571838	5.65533	19.0231	1.29148e-05	STXBP6
ENSG00000169019	0.314629	4.65109	9.03002	0.00265582	COMMD8
ENSG00000169020	-0.368207	4.41822	10.4423	0.00123162	ATP5I
ENSG00000169026	-0.442618	2.0471	9.61839	0.00192638	MFSD7
ENSG00000169031	-0.766532	3.40579	25.7364	3.91369e-07	COL4A3
ENSG00000169116	0.445908	8.0897	24.5194	7.35643e-07	PARM1
ENSG00000169122	0.265848	5.30706	10.6184	0.0011197	FAM110B
ENSG00000169247	-0.608932	4.20054	12.3568	0.00043939	SH3TC2
ENSG00000169271	-0.520615	8.78721	35.2146	2.95307e-09	HSPB3
ENSG00000169302	-0.502815	0.726879	9.53263	0.00201851	STK32A
ENSG00000169372	0.17167	5.59563	8.28094	0.00400633	CRADD
ENSG00000169499	0.377293	6.30942	21.2003	4.13701e-06	PLEKHA2
ENSG00000169567	-0.294909	7.60571	17.3981	3.03131e-05	HINT1
ENSG00000169599	-0.188079	6.69137	10.0388	0.00153275	NFU1
ENSG00000169604	-0.309206	6.08601	12.9323	0.000322957	ANTXR1
ENSG00000169641	0.333626	5.62045	20.6952	5.38501e-06	LUZP1
ENSG00000169679	0.523326	0.562183	8.4256	0.00369974	BUB1
ENSG00000169689	-0.333448	3.26132	7.11172	0.00765816	CENPX
ENSG00000169710	-0.650602	3.19235	8.30816	0.00394674	FASN
ENSG00000169744	-0.482007	4.90237	17.0733	3.59647e-05	LDB2
ENSG00000169760	0.535391	3.91174	14.4428	0.000144478	NLGN1
ENSG00000169783	0.789082	0.852778	12.5045	0.000405974	LINGO1
ENSG00000169851	0.752626	6.93652	15.9978	6.34166e-05	PCDH7
ENSG00000169855	-0.384313	3.80586	10.479	0.0012074	ROBO1
ENSG00000169857	-0.228566	4.96871	9.98672	0.00157673	AVEN
ENSG00000169860	-0.252692	4.45619	7.55851	0.00597275	P2RY1
ENSG00000169862	1.06746	3.41877	14.7226	0.000124544	CTNND2
ENSG00000169891	-0.732957	3.60263	15.8817	6.74272e-05	REPS2
ENSG00000169905	0.167418	5.50012	10.4429	0.00123123	TOR1AIP2
ENSG00000169918	-0.439484	1.01548	11.3795	0.000742609	OTUD7A
ENSG00000170004	-0.313488	4.62762	12.9027	0.000328107	CHD3
ENSG00000170011	-0.459992	1.52439	7.37208	0.00662444	MYRIP
ENSG00000170162	2.67523	0.251271	11.7622	0.000604458	VGLL2
ENSG00000170185	0.204565	5.48404	8.16414	0.00427268	USP38
ENSG00000170290	-1.6303	2.24056	17.1118	3.52422e-05	SLN
ENSG00000170345	-1.39541	2.0867	14.9873	0.000108235	FOS
ENSG00000170390	0.400584	4.83391	20.0052	7.72305e-06	DCLK2
ENSG00000170439	-0.576859	3.14373	7.61915	0.00577517	METTL7B
ENSG00000170448	-1.58101	3.90686	95.9627	1.17066e-22	NFXL1
ENSG00000170473	-0.192093	3.87199	8.0428	0.00456848	PYM1
ENSG00000170485	0.201407	4.92183	9.1308	0.00251341	NPAS2
ENSG00000170500	0.313984	6.26947	15.9405	6.53642e-05	LONRF2
ENSG00000170525	-0.526032	4.72072	10.8557	0.000984904	PFKFB3
ENSG00000170558	0.255172	9.01698	8.44944	0.00365156	CDH2
ENSG00000170579	1.31537	-0.187421	10.5305	0.00117421	DLGAP1
ENSG00000170606	0.316038	7.37836	12.0998	0.000504275	HSPA4
ENSG00000170633	0.209903	4.28458	7.90631	0.00492627	RNF34
ENSG00000170681	0.465015	6.95765	16.7466	4.27192e-05	CAVIN4
ENSG00000170734	0.249091	2.92307	8.0876	0.00445691	POLH
ENSG00000170776	0.334631	8.40907	11.5923	0.000662258	NA
ENSG00000170801	-0.482464	6.56004	14.1263	0.00017094	HTRA3
ENSG00000170807	0.331283	10.5808	11.7552	0.000606728	LMOD2
ENSG00000170835	-0.852744	2.22652	15.5948	7.84702e-05	CEL
ENSG00000170837	0.852098	2.65171	41.0723	1.46701e-10	GPR27
ENSG00000170889	-0.243777	8.33056	9.56734	0.00198069	RPS9
ENSG00000170921	0.359883	3.21459	10.0344	0.00153643	TANC2
ENSG00000170961	-0.939766	1.03344	21.5107	3.51868e-06	HAS2
ENSG00000170989	0.277349	6.61256	8.95253	0.00277085	S1PR1
ENSG00000171055	0.310488	5.9327	13.9915	0.000183635	FEZ2
ENSG00000171100	0.32313	4.23725	15.5624	7.98275e-05	MTM1
ENSG00000171105	0.419711	6.9702	45.1595	1.81621e-11	INSR
ENSG00000171160	0.291456	3.55878	8.76788	0.00306581	MORN4
ENSG00000171224	0.336356	2.03473	9.12266	0.00252463	C10orf35
ENSG00000171227	-1.08553	1.29707	37.4942	9.16863e-10	TMEM37
ENSG00000171243	-2.07225	0.691211	48.5434	3.23065e-12	SOSTDC1
ENSG00000171303	-0.658357	0.411692	7.97989	0.00472998	KCNK3
ENSG00000171307	0.212404	4.18333	10.0484	0.00152484	ZDHHC16
ENSG00000171314	0.386234	6.35564	40.9746	1.54223e-10	PGAM1
ENSG00000171475	0.187344	4.4941	10.1701	0.00142738	WIPF2
ENSG00000171502	-0.576626	1.18753	12.3489	0.000441254	COL24A1
ENSG00000171606	0.157213	5.17457	9.21623	0.0023988	ZNF274
ENSG00000171612	-0.309372	3.48991	7.71636	0.00547226	SLC25A33
ENSG00000171617	0.60575	3.25028	14.6583	0.000128863	ENC1
ENSG00000171766	0.736354	6.03407	22.3442	2.27897e-06	GATM
ENSG00000171791	0.409838	4.61702	8.33506	0.00388872	BCL2
ENSG00000171792	0.289769	3.04516	14.0214	0.000180739	RHNO1
ENSG00000171840	-1.36348	2.09867	61.9815	3.46696e-15	NINJ2
ENSG00000171843	0.210507	4.03157	10.6395	0.00110698	MLLT3
ENSG00000171853	-0.211017	5.48636	7.09865	0.0077142	TRAPPC12
ENSG00000171858	-0.311583	6.71695	13.0333	0.000306	RPS21
ENSG00000171863	-0.249229	6.92936	13.6332	0.000222215	RPS7
ENSG00000171992	0.235241	9.84808	8.87884	0.00288495	SYNPO
ENSG00000172057	0.402492	6.29603	20.7112	5.34034e-06	ORMDL3
ENSG00000172159	0.24493	6.91633	14.3456	0.000152133	FRMD3
ENSG00000172236	-1.08086	0.898402	20.5356	5.85324e-06	TPSAB1
ENSG00000172260	-0.547594	5.02285	15.2324	9.50574e-05	NEGR1
ENSG00000172340	0.215609	7.58959	10.0764	0.00150181	SUCLG2
ENSG00000172349	-0.325136	2.55452	12.2345	0.000469136	IL16
ENSG00000172508	-0.550957	4.98987	22.9272	1.68257e-06	CARNS1
ENSG00000172613	-0.274474	2.01965	7.48233	0.00623074	RAD9A
ENSG00000172667	0.279856	5.27467	11.1315	0.000848744	ZMAT3
ENSG00000172915	0.364934	6.24068	11.7991	0.000592578	NBEA
ENSG00000172985	0.378185	4.1654	12.4188	0.000425035	SH3RF3
ENSG00000173093	1.38739	0.0120136	12.1495	0.000491013	CCDC63
ENSG00000173114	-1.5069	3.20325	53.1943	3.02137e-13	LRRN3
ENSG00000173156	-0.360994	3.93026	11.4957	0.000697572	RHOD
ENSG00000173207	-0.291788	2.78224	12.6515	0.000375255	CKS1B
ENSG00000173210	-0.221447	7.63904	11.2461	0.000797919	ABLIM3
ENSG00000173267	-0.474065	2.82457	7.84438	0.00509789	SNCG
ENSG00000173272	-0.564263	4.67511	7.71042	0.00549029	NA
ENSG00000173334	0.731564	4.08002	16.2811	5.46063e-05	TRIB1
ENSG00000173432	-3.03921	0.309255	13.9971	0.000183092	SAA1
ENSG00000173442	0.736324	6.02687	18.6261	1.59026e-05	EHBP1L1
ENSG00000173473	0.195218	5.20023	7.36499	0.00665061	SMARCC1
ENSG00000173482	0.21038	8.06397	9.9207	0.0016343	PTPRM
ENSG00000173517	0.376023	6.89286	24.2759	8.34766e-07	PEAK1
ENSG00000173598	-0.395218	8.46729	15.7287	7.31081e-05	NUDT4
ENSG00000173706	0.339004	8.26803	22.9338	1.67681e-06	HEG1
ENSG00000173889	0.264335	5.12854	9.5186	0.002034	PHC3
ENSG00000173905	0.237559	6.58508	9.54602	0.00200383	GOLIM4
ENSG00000173926	0.530158	4.37967	21.0427	4.4915e-06	2019-03-03
ENSG00000173947	-0.513183	4.27267	33.6321	6.65858e-09	PIFO
ENSG00000174032	0.445041	8.1719	20.5266	5.88082e-06	SLC25A30
ENSG00000174059	-0.260585	7.37401	9.9363	0.00162051	CD34
ENSG00000174099	0.216266	7.98338	10.3737	0.0012782	MSRB3
ENSG00000174227	-0.246356	3.92546	7.54271	0.00602532	PIGG
ENSG00000174233	0.292788	6.8826	12.4245	0.000423737	ADCY6
ENSG00000174292	-0.342897	1.74149	7.90143	0.00493959	TNK1
ENSG00000174348	-0.666326	5.00274	25.5178	4.38326e-07	PODN
ENSG00000174444	-0.167932	9.88803	10.6825	0.00108155	RPL4
ENSG00000174469	-2.01467	0.133334	32.4795	1.20456e-08	CNTNAP2
ENSG00000174502	-0.369122	6.49871	7.76688	0.0053213	SLC26A9
ENSG00000174611	-0.443994	3.67672	9.35119	0.00222841	KY
ENSG00000174640	0.562327	2.88419	7.73448	0.00541762	SLCO2A1
ENSG00000174697	-2.9977	1.08875	20.2081	6.94595e-06	LEP
ENSG00000174718	0.174576	5.01612	7.75407	0.00535916	KIAA1551
ENSG00000174738	0.350264	6.39281	8.65517	0.00326135	NR1D2
ENSG00000174748	-0.149518	8.79629	8.26061	0.00405146	RPL15
ENSG00000174807	-0.502602	3.52893	10.333	0.00130676	CD248
ENSG00000174840	0.239004	4.57534	11.0771	0.000874011	PDE12
ENSG00000174899	-1.10102	1.1087	27.5202	1.55461e-07	PQLC2L
ENSG00000175073	0.202777	4.53983	7.95793	0.00478772	VCPIP1
ENSG00000175093	0.434254	2.38695	12.9247	0.000324282	SPSB4
ENSG00000175104	0.279797	4.00221	10.5497	0.00116208	TRAF6
ENSG00000175115	0.394656	6.41182	21.2761	3.97649e-06	PACS1
ENSG00000175155	0.381238	6.22577	19.2911	1.12226e-05	YPEL2
ENSG00000175183	-0.550543	4.8375	17.2835	3.21978e-05	CSRP2
ENSG00000175206	5.36434	6.91122	30.1024	4.0982e-08	NPPA
ENSG00000175216	0.256752	6.85299	11.8944	0.000563016	CKAP5
ENSG00000175220	0.654512	6.9182	51.087	8.8361e-13	ARHGAP1
ENSG00000175224	0.19765	6.02335	16.7883	4.17894e-05	ATG13
ENSG00000175262	-0.8087	0.59154	19.102	1.23914e-05	C1orf127
ENSG00000175445	0.761643	10.5961	24.6593	6.84122e-07	LPL
ENSG00000175564	-1.05752	3.13178	19.5624	9.73685e-06	UCP3
ENSG00000175581	-0.271763	4.97239	11.2135	0.00081203	MRPL48
ENSG00000175806	0.239862	4.79931	11.2378	0.000801461	MSRA
ENSG00000175820	0.972591	0.720863	21.4385	3.65356e-06	CCDC168
ENSG00000176046	-0.441028	4.54698	13.6178	0.00022405	NUPR1
ENSG00000176115	-1.21395	0.181898	16.5546	4.72685e-05	NA
ENSG00000176155	-0.344454	2.34541	7.31144	0.00685169	CCDC57
ENSG00000176194	-1.59681	0.603882	21.5351	3.47406e-06	CIDEA
ENSG00000176273	0.435254	2.28436	11.8206	0.000585776	SLC35G1
ENSG00000176387	-0.861059	0.661599	13.9361	0.00018913	HSD11B2
ENSG00000176438	-0.400022	4.27154	13.4639	0.000243202	SYNE3
ENSG00000176454	-0.545047	5.58487	19.0283	1.28794e-05	LPCAT4
ENSG00000176485	-0.242518	6.66187	11.598	0.000660218	PLA2G16
ENSG00000176542	0.243967	5.08716	7.83485	0.00512484	USF3
ENSG00000176597	0.762244	2.0053	11.3364	0.000760017	B3GNT5
ENSG00000176697	1.39753	3.15534	42.7822	6.11876e-11	BDNF
ENSG00000176731	-0.424241	3.25442	8.22793	0.00412505	C8orf59
ENSG00000176753	-0.604815	2.05792	20.3882	6.32184e-06	NA
ENSG00000176834	-0.218141	3.61273	7.59435	0.00585515	VSIG10
ENSG00000176887	0.749208	1.28139	8.04826	0.00455473	SOX11
ENSG00000176903	0.342909	4.65247	15.8923	6.70494e-05	PNMA1
ENSG00000177181	0.456512	4.6531	16.572	4.68375e-05	RIMKLA
ENSG00000177239	-0.254155	5.06222	8.02006	0.00462619	MAN1B1
ENSG00000177301	-0.776531	2.58897	19.6916	9.10012e-06	KCNA2
ENSG00000177311	0.278687	7.16499	12.1809	0.000482824	ZBTB38
ENSG00000177354	0.345126	7.63265	12.7522	0.000355595	C10orf71
ENSG00000177359	-2.3055	-0.371445	12.188	0.000480988	NA
ENSG00000177410	-0.423971	1.14902	8.94762	0.00277832	ZFAS1
ENSG00000177425	0.483168	3.89499	9.82125	0.00172507	PAWR
ENSG00000177459	0.552011	2.7698	11.7549	0.000606832	ERICH5
ENSG00000177565	0.278926	6.6027	9.47186	0.00208648	TBL1XR1
ENSG00000177570	0.65125	4.27487	24.1446	8.9366e-07	SAMD12
ENSG00000177855	-0.267641	2.93338	8.67803	0.0032207	NA
ENSG00000177885	0.191876	6.30637	12.8786	0.000332359	GRB2
ENSG00000177954	-0.27916	4.55343	16.916	3.90708e-05	RPS27
ENSG00000178053	-0.291094	7.34886	7.27745	0.00698257	MLF1
ENSG00000178104	0.33002	10.6777	12.4856	0.000410097	NA
ENSG00000178202	-0.308932	5.14518	17.6425	2.66558e-05	KDELC2
ENSG00000178343	-0.493825	3.80486	7.48462	0.00622282	SHISA3
ENSG00000178397	-0.20406	5.43397	8.13381	0.00434473	FAM220A
ENSG00000178449	-0.295042	6.04166	14.686	0.000126987	COX14
ENSG00000178464	-0.234778	6.80276	7.95621	0.00479227	NA
ENSG00000178568	0.296047	4.44471	10.3564	0.00129028	ERBB4
ENSG00000178585	-0.325491	5.52789	13.7326	0.000210765	CTNNBIP1
ENSG00000178662	0.320398	3.19304	10.5355	0.00117105	CSRNP3
ENSG00000178761	-0.375722	4.89115	16.6369	4.52619e-05	FAM219B
ENSG00000178776	1.13615	1.25211	24.5457	7.2567e-07	C5orf46
ENSG00000178796	-1.04538	0.427821	14.9497	0.000110418	RIIAD1
ENSG00000179152	0.211279	6.18402	8.5111	0.00352988	TCAIM
ENSG00000179295	0.487263	8.10643	28.6559	8.64523e-08	PTPN11
ENSG00000179299	-1.95784	-0.0698613	25.8309	3.72674e-07	NSUN7
ENSG00000179314	-0.285007	3.49275	7.40639	0.00649925	NA
ENSG00000179399	-1.08316	0.593763	10.2425	0.00137241	GPC5
ENSG00000179409	-0.254928	4.46038	8.70874	0.00316688	GEMIN4
ENSG00000179598	-0.394156	2.73481	8.33499	0.00388886	PLD6
ENSG00000179604	-0.346534	5.64325	10.0033	0.00156258	CDC42EP4
ENSG00000179813	-1.19499	1.89975	13.9667	0.000186076	FAM216B
ENSG00000179912	0.213691	4.77924	7.39693	0.00653351	R3HDM2
ENSG00000179915	-0.390669	3.64468	9.46775	0.00209116	NRXN1
ENSG00000179988	-0.341782	1.83558	10.9427	0.000939724	PSTK
ENSG00000180182	0.171857	5.43854	9.67132	0.00187167	MED14
ENSG00000180211	-0.302442	2.21461	8.31574	0.00393029	NA
ENSG00000180447	-0.794122	3.57144	26.3443	2.85666e-07	GAS1
ENSG00000180458	0.818174	0.67681	9.95243	0.00160637	NA
ENSG00000180611	0.373296	2.45524	17.7183	2.56147e-05	MB21D2
ENSG00000180628	0.295905	7.2048	14.3756	0.000149734	PCGF5
ENSG00000180660	-0.550044	0.532315	7.89429	0.0049591	MAB21L1
ENSG00000180769	-0.478227	2.95385	12.2959	0.000453961	WDFY3-AS2
ENSG00000180998	0.510766	0.995037	9.17674	0.0024511	GPR137C
ENSG00000180999	-1.59581	4.20933	60.2928	8.17473e-15	C1orf105
ENSG00000181016	1.31572	2.25976	20.9238	4.77922e-06	LSMEM1
ENSG00000181019	-0.551756	3.71012	20.8966	4.84748e-06	NQO1
ENSG00000181092	-2.7519	3.69422	24.1384	8.96532e-07	ADIPOQ
ENSG00000181104	0.871787	5.03895	34.7602	3.7292e-09	F2R
ENSG00000181222	0.2051	6.2515	7.72201	0.00545516	POLR2A
ENSG00000181234	-1.49476	2.22143	36.0452	1.92791e-09	TMEM132C
ENSG00000181274	0.243758	2.96883	11.8467	0.00057764	FRAT2
ENSG00000181374	-1.1163	-0.425321	10.7496	0.00104299	CCL13
ENSG00000181418	1.1958	-0.0422916	21.8448	2.95612e-06	DDN
ENSG00000181458	-0.524831	1.49746	8.02749	0.00460727	TMEM45A
ENSG00000181788	0.326694	4.65134	20.2807	6.68703e-06	SIAH2
ENSG00000181804	-0.686331	2.34652	27.4472	1.61445e-07	SLC9A9
ENSG00000181873	0.32922	4.44037	23.6892	1.13217e-06	IBA57
ENSG00000182118	-0.437201	2.59279	11.2796	0.000783638	NA
ENSG00000182168	-0.424017	2.75366	8.94689	0.00277942	UNC5C
ENSG00000182175	-0.462454	4.20649	10.6452	0.00110355	RGMA
ENSG00000182177	0.640471	3.2133	26.4324	2.72919e-07	ASB18
ENSG00000182199	0.364033	4.68638	25.038	5.62109e-07	SHMT2
ENSG00000182253	0.283243	8.9711	14.2385	0.000161042	SYNM
ENSG00000182255	0.529854	2.72814	12.519	0.000402828	KCNA4
ENSG00000182287	0.346505	7.06334	17.8706	2.36449e-05	AP1S2
ENSG00000182326	-0.603644	7.43322	57.3717	3.60754e-14	C1S
ENSG00000182379	2.81934	-0.15357	48.963	2.60838e-12	NXPH4
ENSG00000182492	0.554224	6.29672	8.05813	0.00453	BGN
ENSG00000182575	-0.620962	3.46405	25.5867	4.22955e-07	NXPH3
ENSG00000182667	-0.526237	1.8222	10.9521	0.000934983	NTM
ENSG00000182704	-0.817923	3.71848	24.4954	7.44889e-07	TSKU
ENSG00000182718	-0.313193	6.67397	11.8967	0.00056232	ANXA2
ENSG00000182771	0.58024	1.66119	14.1822	0.000165935	GRID1
ENSG00000182774	-0.214777	6.66318	9.5204	0.002032	RPS17
ENSG00000182796	-0.242864	2.81986	7.67953	0.00558506	TMEM198B
ENSG00000182866	-0.602362	0.393856	8.72396	0.00314055	LCK
ENSG00000182963	0.368055	4.82381	24.8857	6.08307e-07	GJC1
ENSG00000182985	0.321517	6.25842	8.20111	0.00418648	CADM1
ENSG00000183011	-0.429071	5.13735	13.7602	0.000207685	NAA38
ENSG00000183023	0.379508	9.13441	16.8026	4.14774e-05	SLC8A1
ENSG00000183044	0.580999	4.54493	7.29895	0.00689948	ABAT
ENSG00000183067	0.387032	3.27026	12.0556	0.000516364	IGSF5
ENSG00000183160	-0.547061	2.04847	12.1901	0.000480443	TMEM119
ENSG00000183161	0.273849	3.13712	11.1345	0.00084738	FANCF
ENSG00000183255	0.172399	7.74933	12.1077	0.000502143	PTTG1IP
ENSG00000183283	0.278076	8.08718	24.8762	6.11336e-07	DAZAP2
ENSG00000183354	0.195952	5.15422	8.76142	0.00307669	KIAA2026
ENSG00000183454	-0.987036	4.99203	23.814	1.06107e-06	GRIN2A
ENSG00000183508	-0.369495	5.03052	16.4831	4.90854e-05	FAM46C
ENSG00000183549	-1.94569	1.39571	21.9188	2.84433e-06	ACSM5
ENSG00000183578	-0.662418	2.28922	25.5175	4.38385e-07	TNFAIP8L3
ENSG00000183580	0.247194	5.52008	17.2829	3.22072e-05	FBXL7
ENSG00000183597	0.406505	4.44351	13.8552	0.000197446	TANGO2
ENSG00000183648	-0.239946	6.85067	8.73586	0.00312011	NDUFB1
ENSG00000183654	-0.596057	2.29338	8.56851	0.00342027	2019-03-11
ENSG00000183690	-0.471437	4.6974	12.7039	0.000364893	EFHC2
ENSG00000183715	-0.571647	0.160713	7.80345	0.00521465	OPCML
ENSG00000183723	0.270294	4.22488	10.6163	0.00112092	CMTM4
ENSG00000183779	-0.876776	3.71293	26.8211	2.23182e-07	ZNF703
ENSG00000183798	-0.749098	3.63366	14.244	0.000160569	EMILIN3
ENSG00000183801	-0.44694	4.18446	19.11	1.23398e-05	OLFML1
ENSG00000183826	0.248499	4.66646	7.2319	0.00716196	BTBD9
ENSG00000183873	0.465609	8.16188	26.6245	2.47087e-07	SCN5A
ENSG00000184226	0.384478	5.20249	10.0459	0.0015269	PCDH9
ENSG00000184232	-0.694945	4.76071	18.4123	1.77904e-05	OAF
ENSG00000184319	-0.265267	3.57919	8.31991	0.00392128	NA
ENSG00000184347	-0.487877	4.62883	20.3212	6.54706e-06	SLIT3
ENSG00000184349	0.28203	4.39625	10.8455	0.000990344	EFNA5
ENSG00000184465	-0.424992	2.25519	10.0647	0.00151136	WDR27
ENSG00000184500	1.1322	7.17132	31.9146	1.61105e-08	PROS1
ENSG00000184545	0.591914	3.66088	12.9096	0.000326906	DUSP8
ENSG00000184608	-0.66546	1.17867	8.14083	0.00432795	FAM167A-AS1
ENSG00000184678	0.252449	7.28382	11.8465	0.000577709	HIST2H2BE
ENSG00000184731	0.391729	2.58077	9.24277	0.00236426	FAM110C
ENSG00000184811	-2.68895	1.49906	28.6329	8.74821e-08	TUSC5
ENSG00000184828	0.700114	1.45379	19.413	1.05285e-05	ZBTB7C
ENSG00000184860	-0.872065	1.62764	25.1486	5.30788e-07	SDR42E1
ENSG00000184867	0.158385	5.77376	7.47841	0.00624433	ARMCX2
ENSG00000184924	-0.291663	2.94991	8.57633	0.0034056	PTRHD1
ENSG00000185008	-1.48659	-0.403663	16.209	5.67245e-05	ROBO2
ENSG00000185010	-0.271117	6.60995	9.04147	0.00263923	F8
ENSG00000185052	-0.778161	0.786807	14.8774	0.000114728	SLC24A3
ENSG00000185100	-0.196611	7.14633	7.44469	0.00636239	ADSSL1
ENSG00000185215	-0.45938	4.72899	22.0961	2.59336e-06	TNFAIP2
ENSG00000185267	-0.3284	2.02144	8.71881	0.00314943	CDNF
ENSG00000185404	-0.303172	2.28388	7.53125	0.00606377	SP140L
ENSG00000185442	0.427265	3.46727	12.8328	0.000340596	FAM174B
ENSG00000185477	0.294155	5.45735	8.69	0.00319961	GPRIN3
ENSG00000185483	0.536356	4.60637	10.188	0.00141359	ROR1
ENSG00000185559	-0.664262	5.19139	9.76636	0.00177734	DLK1
ENSG00000185585	0.393733	5.70013	16.012	6.29423e-05	OLFML2A
ENSG00000185621	0.23296	4.32758	9.13709	0.00250479	LMLN
ENSG00000185630	-0.195606	6.59941	10.3653	0.00128405	PBX1
ENSG00000185641	-0.193996	6.9298	9.00567	0.00269143	NA
ENSG00000185697	0.641782	3.00173	18.6336	1.58404e-05	MYBL1
ENSG00000185739	0.328318	9.84082	15.2646	9.34538e-05	SRL
ENSG00000185761	0.583126	3.63868	23.0035	1.61703e-06	ADAMTSL5
ENSG00000185834	-0.437181	4.95011	21.4898	3.55709e-06	NA
ENSG00000185860	-0.755922	0.298684	14.8583	0.000115895	CCDC190
ENSG00000185875	-0.224476	4.41452	8.30864	0.0039457	THNSL1
ENSG00000185915	0.852592	2.53422	30.2382	3.82108e-08	KLHL34
ENSG00000185989	-0.256108	4.20371	8.16812	0.0042633	RASA3
ENSG00000186076	0.27561	4.35782	12.9691	0.000316676	NA
ENSG00000186153	-0.378173	2.94037	14.3865	0.000148869	WWOX
ENSG00000186185	-1.65601	1.23173	35.7501	2.24326e-09	KIF18B
ENSG00000186231	-0.748687	1.2464	10.8433	0.00099154	KLHL32
ENSG00000186314	-1.69938	2.09816	73.0363	1.27287e-17	PRELID2
ENSG00000186318	0.168542	4.68784	9.74313	0.00179994	BACE1
ENSG00000186326	-0.503569	1.36167	9.81919	0.00172701	RGS9BP
ENSG00000186335	-2.29678	1.11445	39.5549	3.18959e-10	SLC36A2
ENSG00000186350	-0.243556	6.12101	7.52372	0.00608918	RXRA
ENSG00000186377	-0.470708	2.31051	10.2898	0.00133765	CYP4X1
ENSG00000186417	-0.375862	4.46466	12.2228	0.000472088	GLDN
ENSG00000186432	0.290448	7.96739	20.7397	5.26133e-06	KPNA4
ENSG00000186466	-0.576713	3.92914	12.7122	0.000363276	NA
ENSG00000186472	0.778283	3.14001	24.161	8.86081e-07	PCLO
ENSG00000186575	0.190653	5.14634	12.1627	0.000487555	NF2
ENSG00000186591	0.371752	8.29158	21.001	4.59055e-06	UBE2H
ENSG00000186642	-0.630904	5.24383	49.3674	2.12243e-12	PDE2A
ENSG00000186660	0.202613	6.67977	9.06525	0.00260512	ZFP91
ENSG00000186665	-0.36176	2.93994	10.748	0.00104391	C17orf58
ENSG00000186868	0.433693	5.5353	9.55973	0.00198893	MAPT
ENSG00000186918	-0.22212	4.82388	13.913	0.000191468	ZNF395
ENSG00000186951	0.326399	7.12925	15.0429	0.000105097	PPARA
ENSG00000187118	-0.162254	4.59035	7.36672	0.0066442	CMC1
ENSG00000187134	-0.857409	4.23467	47.4692	5.58759e-12	AKR1C1
ENSG00000187189	0.183177	5.85935	7.39317	0.00654718	TSPYL4
ENSG00000187193	-1.33183	1.12325	30.9041	2.711e-08	MT1X
ENSG00000187288	-3.11409	1.46888	27.7238	1.39933e-07	CIDEC
ENSG00000187498	0.330438	7.54257	10.7581	0.00103822	COL4A1
ENSG00000187699	0.331835	5.11383	15.7756	7.13164e-05	C2orf88
ENSG00000187720	0.400004	8.02795	17.7694	2.49362e-05	THSD4
ENSG00000187824	-0.359339	2.85727	13.0721	0.000299725	TMEM220
ENSG00000187840	-0.512341	3.66548	15.9861	6.38104e-05	EIF4EBP1
ENSG00000187889	-0.442074	5.37	13.8628	0.000196648	C1orf168
ENSG00000188001	-1.35821	0.63867	32.9615	9.40018e-09	TPRG1
ENSG00000188021	0.180804	6.11693	10.459	0.00122055	UBQLN2
ENSG00000188158	-0.445913	1.91823	7.87114	0.005023	NHS
ENSG00000188176	-0.780019	3.98608	46.6801	8.35718e-12	SMTNL2
ENSG00000188191	-0.376784	4.10912	12.0998	0.000504267	PRKAR1B
ENSG00000188211	0.762305	1.05399	15.0847	0.000102795	NCR3LG1
ENSG00000188488	-1.59111	1.6651	49.195	2.3174e-12	SERPINA5
ENSG00000188493	0.263217	3.431	9.80307	0.00174221	C19orf54
ENSG00000188559	0.236044	4.33938	7.53425	0.00605371	RALGAPA2
ENSG00000188613	0.686187	3.28169	18.7027	1.52762e-05	NANOS1
ENSG00000188706	-0.231466	4.51375	12.3053	0.000451686	ZDHHC9
ENSG00000188747	-0.708192	1.34776	7.59283	0.00586009	NOXA1
ENSG00000188897	0.643323	0.204594	8.25494	0.00406412	LOC400499
ENSG00000189091	0.176697	6.60532	8.33254	0.00389411	SF3B3
ENSG00000189129	-0.666513	3.48084	14.2677	0.000158559	PLAC9
ENSG00000189171	-0.321864	2.72823	8.74249	0.00310879	S100A13
ENSG00000189184	-0.485591	4.13046	19.6484	9.30795e-06	PCDH18
ENSG00000189241	0.383792	6.73392	34.6353	3.97622e-09	TSPYL1
ENSG00000189320	0.850906	3.82934	27.9826	1.22411e-07	FAM180A
ENSG00000189350	-0.659432	4.46739	9.97464	0.00158711	TOGARAM2
ENSG00000196083	0.356612	3.15861	12.9641	0.000317515	IL1RAP
ENSG00000196091	-1.02347	2.72015	37.7171	8.17846e-10	MYBPC1
ENSG00000196104	3.99276	-0.0949903	76.9425	1.7601e-18	SPOCK3
ENSG00000196109	0.411359	1.55968	7.45301	0.00633304	ZNF676
ENSG00000196141	0.344928	6.47209	9.1979	0.00242293	SPATS2L
ENSG00000196154	-0.44548	5.40869	13.3282	0.000261449	S100A4
ENSG00000196220	0.475511	3.60226	23.4588	1.27619e-06	SRGAP3
ENSG00000196233	0.278439	4.11476	11.6433	0.000644326	LCOR
ENSG00000196236	0.240654	5.20099	16.2592	5.52414e-05	XPNPEP3
ENSG00000196391	0.41897	3.07215	12.3077	0.000451086	ZNF774
ENSG00000196396	0.185301	5.38383	10.4122	0.00125183	PTPN1
ENSG00000196405	0.190486	5.09239	7.26516	0.00703048	EVL
ENSG00000196428	0.480433	4.5228	25.7104	3.96678e-07	TSC22D2
ENSG00000196466	-0.331178	1.73348	8.80808	0.00299899	ZNF799
ENSG00000196505	0.275004	3.56216	10.3581	0.00128907	GDAP2
ENSG00000196584	-0.499318	0.371534	9.90457	0.00164869	XRCC2
ENSG00000196605	-0.306712	3.36217	15.9508	6.50116e-05	ZNF846
ENSG00000196616	-1.04946	7.01313	31.1188	2.42713e-08	ADH1B
ENSG00000196683	-0.242748	8.11278	15.5484	8.04212e-05	TOMM7
ENSG00000196712	0.268513	6.71722	12.1326	0.000495477	NF1
ENSG00000196730	-0.738998	2.09408	17.3941	3.03768e-05	DAPK1
ENSG00000196739	-0.426468	3.93721	7.5048	0.00615347	COL27A1
ENSG00000196914	0.26189	8.07247	14.0141	0.000181446	ARHGEF12
ENSG00000196943	0.24336	4.6634	7.29855	0.00690104	NOP9
ENSG00000197102	0.204562	8.44588	7.47932	0.00624117	DYNC1H1
ENSG00000197122	-0.372613	2.2222	10.1764	0.00142251	SRC
ENSG00000197124	-0.358774	3.013	9.67123	0.00187176	ZNF682
ENSG00000197165	-0.543415	0.260873	7.13421	0.00756271	SULT1A2
ENSG00000197217	0.264055	5.99571	13.791	0.00020431	ENTPD4
ENSG00000197299	-0.603559	3.77255	13.4807	0.000241026	BLM
ENSG00000197321	0.365413	9.47893	14.6814	0.000127294	SVIL
ENSG00000197405	1.05342	1.79045	25.0815	5.49568e-07	C5AR1
ENSG00000197444	1.38373	3.0704	21.2976	3.93215e-06	OGDHL
ENSG00000197496	-0.323012	2.89048	12.758	0.000354495	SLC2A10
ENSG00000197555	0.348165	3.36282	15.855	6.83861e-05	SIPA1L1
ENSG00000197616	-1.18117	9.89487	19.9989	7.74862e-06	MYH6
ENSG00000197635	0.732947	3.29728	31.1987	2.32927e-08	DPP4
ENSG00000197646	-0.90191	1.56884	21.7346	3.13096e-06	PDCD1LG2
ENSG00000197714	0.556824	1.76064	8.46072	0.00362898	ZNF460
ENSG00000197747	-0.664094	6.32434	29.1086	6.84338e-08	S100A10
ENSG00000197766	-1.72336	5.20592	33.9278	5.71952e-09	CFD
ENSG00000197859	-0.575529	1.99116	10.0824	0.00149689	ADAMTSL2
ENSG00000197892	0.23374	3.56052	7.30908	0.00686072	KIF13B
ENSG00000197948	-0.426793	1.33503	8.00461	0.00466584	FCHSD1
ENSG00000197958	-0.365136	7.45856	18.7239	1.51076e-05	RPL12
ENSG00000197971	0.483096	6.21512	26.588	2.51804e-07	MBP
ENSG00000198015	0.184094	5.88218	8.72124	0.00314525	MRPL42
ENSG00000198039	-0.3996	1.37301	8.46565	0.00361917	ZNF273
ENSG00000198053	0.343113	5.05103	11.5519	0.000676802	SIRPA
ENSG00000198088	0.533169	0.929609	9.66702	0.00187605	NUP62CL
ENSG00000198121	-0.668826	4.03082	32.1416	1.43339e-08	LPAR1
ENSG00000198125	-0.305955	14.0236	20.0723	7.45696e-06	MB
ENSG00000198157	-0.331844	2.34984	7.38985	0.00655929	HMGN5
ENSG00000198189	-0.305548	3.8823	12.5883	0.000388168	HSD17B11
ENSG00000198216	-2.80453	1.03611	56.8828	4.62583e-14	CACNA1E
ENSG00000198276	-0.461398	5.44628	13.5622	0.000230792	NA
ENSG00000198373	-0.226315	4.80546	14.6825	0.000127219	WWP2
ENSG00000198380	0.274024	6.6757	17.2168	3.33482e-05	GFPT1
ENSG00000198420	-0.17758	5.58436	7.31834	0.00682543	TCAF1
ENSG00000198482	0.24309	3.87425	8.37939	0.003795	ZNF808
ENSG00000198483	-0.532309	0.61252	9.38513	0.00218753	ANKRD35
ENSG00000198538	0.393071	2.43751	11.1893	0.000822713	ZNF28
ENSG00000198542	-1.15645	2.57823	30.3429	3.62036e-08	ITGBL1
[truncated: 389 more rows]

## Sheet: LV_vs_RV_in_Normal
GeneID	logFC	logCPM	LR	PValue	GeneSymbol
ENSG00000006468	0.657059	5.94598	23.6501	1.15537e-06	ETV1
ENSG00000007062	1.01183	3.73665	17.09	3.56493e-05	PROM1
ENSG00000008283	-0.74838	4.19866	28.1994	1.09437e-07	CYB561
ENSG00000008394	-1.33217	3.83124	21.3565	3.81331e-06	MGST1
ENSG00000010319	0.565411	4.74534	11.0271	0.000897917	SEMA3G
ENSG00000011028	-0.546929	5.39232	11.2232	0.000807796	MRC2
ENSG00000011465	-0.65205	10.7724	15.5138	8.19056e-05	DCN
ENSG00000016402	-1.13699	3.61368	21.9355	2.81976e-06	IL20RA
ENSG00000017483	-0.99312	0.733951	13.2919	0.00026655	SLC38A5
ENSG00000018625	0.572046	8.75819	11.6014	0.000659016	ATP1A2
ENSG00000023445	-0.550972	4.00164	13.0781	0.000298771	BIRC3
ENSG00000033327	0.542101	5.34414	20.4728	6.0484e-06	GAB2
ENSG00000034053	-1.4916	-0.037671	19.0221	1.29213e-05	APBA2
ENSG00000035403	0.425768	8.75859	10.5222	0.00117949	VCL
ENSG00000047457	-1.21696	0.560782	10.493	0.00119831	CP
ENSG00000047849	0.612342	10.2683	17.2996	3.19252e-05	MAP4
ENSG00000056998	-1.52852	0.553151	11.692	0.000627708	GYG2
ENSG00000058085	-0.90859	3.81513	16.9819	3.77378e-05	LAMC2
ENSG00000058668	0.373599	7.99285	10.4278	0.0012413	ATP2B4
ENSG00000060762	0.298754	8.96229	12.5657	0.000392881	MPC1
ENSG00000064652	0.298952	3.69325	10.8123	0.00100828	SNX24
ENSG00000064886	-2.00266	2.11285	19.2719	1.13365e-05	CHI3L2
ENSG00000065609	-2.88479	3.28055	19.3276	1.10104e-05	SNAP91
ENSG00000067992	0.758547	2.81139	41.6351	1.10003e-10	PDK3
ENSG00000068650	0.416365	7.16216	12.8563	0.000336352	ATP11A
ENSG00000068976	-0.57368	7.67115	21.9517	2.79593e-06	PYGM
ENSG00000069424	0.790603	4.80627	31.5824	1.91149e-08	KCNAB2
ENSG00000069702	-0.640111	5.56732	13.9645	0.000186292	TGFBR3
ENSG00000070159	0.447435	7.448	10.4472	0.00122837	PTPN3
ENSG00000070193	-2.05673	0.425322	26.0281	3.36482e-07	FGF10
ENSG00000070718	0.360958	5.16381	10.4768	0.0012088	AP3M2
ENSG00000070785	-0.279463	6.12293	10.4619	0.00121865	EIF2B3
ENSG00000070961	0.498406	4.02482	18.8055	1.44748e-05	ATP2B1
ENSG00000071242	0.358937	7.21284	13.6248	0.000223217	RPS6KA2
ENSG00000071967	-0.513144	7.4476	14.3833	0.000149119	CYBRD1
ENSG00000072657	-3.06445	0.706747	57.8527	2.82501e-14	TRHDE
ENSG00000073754	-1.31988	1.15274	15.3084	9.13089e-05	CD5L
ENSG00000076641	0.434255	4.51539	10.2838	0.00134201	PAG1
ENSG00000077942	-0.791957	6.90451	20.564	5.76704e-06	FBLN1
ENSG00000078804	0.374118	7.73158	21.0835	4.39695e-06	TP53INP2
ENSG00000081026	0.364991	3.69644	11.8089	0.000589487	MAGI3
ENSG00000081052	-0.61149	4.40905	19.7914	8.63718e-06	COL4A4
ENSG00000082684	0.78157	3.16507	23.0184	1.60457e-06	SEMA5B
ENSG00000085563	0.876586	2.55088	17.1965	3.3706e-05	ABCB1
ENSG00000087495	-0.713456	3.48606	19.8626	8.32121e-06	PHACTR3
ENSG00000089159	0.386417	5.48039	12.2503	0.000465189	PXN
ENSG00000089199	-0.973444	3.35283	14.7268	0.000124267	CHGB
ENSG00000089250	-1.31404	0.440102	11.7573	0.000606041	NOS1
ENSG00000091409	0.344997	6.89532	15.4825	8.32712e-05	ITGA6
ENSG00000091428	0.610937	4.43888	12.8796	0.000332177	RAPGEF4
ENSG00000091513	-1.84118	0.943034	15.3869	8.7592e-05	TF
ENSG00000092621	-0.647503	3.17938	14.2922	0.000156512	PHGDH
ENSG00000096872	-0.448285	4.32598	15.3802	8.7905e-05	IFT74
ENSG00000099194	-1.49563	4.04831	10.1097	0.00147491	SCD
ENSG00000099822	2.04053	3.21245	30.6957	3.01834e-08	HCN2
ENSG00000099957	-0.671767	2.54206	13.6643	0.000218574	P2RX6
ENSG00000100351	-0.862	0.773403	10.7582	0.00103819	GRAP2
ENSG00000100504	-0.730095	2.30921	9.92811	0.00162773	PYGL
ENSG00000100599	0.502035	3.49631	16.1739	5.77854e-05	RIN3
ENSG00000100600	-0.304927	7.04081	11.8308	0.000582601	LGMN
ENSG00000100979	-0.587743	5.16261	15.0869	0.000102674	PLTP
ENSG00000101144	-0.81998	4.41171	10.1448	0.00144709	BMP7
ENSG00000101463	0.398307	4.57245	9.98374	0.00157928	SYNDIG1
ENSG00000101638	1.56567	3.3131	36.6635	1.40386e-09	ST8SIA5
ENSG00000101639	-0.418753	5.70823	11.0489	0.000887391	CEP192
ENSG00000101695	0.610793	2.53886	10.1138	0.00147164	RNF125
ENSG00000101938	-1.1933	3.51996	11.4742	0.000705704	CHRDL1
ENSG00000103316	0.694454	7.52073	44.9641	2.00675e-11	CRYM
ENSG00000103742	-0.995857	2.28586	13.663	0.000218718	IGDCC4
ENSG00000104324	-0.338793	5.64427	14.764	0.00012184	CPQ
ENSG00000104332	1.24521	7.56063	24.3729	7.9377e-07	SFRP1
ENSG00000104660	0.266965	6.09297	11.1634	0.000834269	LEPROTL1
ENSG00000104812	0.514575	7.88114	29.2269	6.43803e-08	GYS1
ENSG00000105204	0.57858	4.38501	20.8049	5.0853e-06	DYRK1B
ENSG00000105281	-0.612989	2.37688	11.8098	0.000589198	SLC1A5
ENSG00000105649	0.418408	3.97976	10.3891	0.00126764	RAB3A
ENSG00000106066	0.73052	7.16852	39.2408	3.74621e-10	CPVL
ENSG00000106069	0.622777	4.7772	17.1638	3.42909e-05	NA
ENSG00000106538	-0.923302	2.60507	24.2763	8.34581e-07	RARRES2
ENSG00000106780	-0.708622	5.65754	10.5054	0.00119027	MEGF9
ENSG00000106868	-0.611885	2.88946	10.6987	0.00107212	SUSD1
ENSG00000107165	0.465537	6.97294	14.3425	0.000152388	TYRP1
ENSG00000107438	0.375052	8.32226	10.1915	0.00141092	PDLIM1
ENSG00000108379	-0.6979	0.870804	12.0664	0.000513386	NA
ENSG00000108448	-0.588172	4.44924	10.604	0.00112846	TRIM16L
ENSG00000108576	-2.34532	-0.178682	13.42	0.000248955	SLC6A4
ENSG00000108946	0.355015	9.32415	10.2163	0.00139207	PRKAR1A
ENSG00000109062	0.680548	3.20313	14.8865	0.00011418	NA
ENSG00000109339	-0.646811	2.15899	10.6668	0.00109074	MAPK10
ENSG00000109436	0.365827	4.71039	11.9978	0.000532628	TBC1D9
ENSG00000109452	1.14039	6.10102	17.4771	2.90792e-05	INPP4B
ENSG00000109738	0.445713	4.09162	9.98334	0.00157963	GLRB
ENSG00000109794	-0.483261	3.79237	13.2295	0.000275576	FAM149A
ENSG00000110092	0.428412	6.57475	13.3197	0.00026263	CCND1
ENSG00000110328	0.586097	4.76588	21.9521	2.79542e-06	GALNT18
ENSG00000110786	1.19831	2.53739	11.2474	0.000797338	PTPN5
ENSG00000110881	-0.767868	1.03649	13.8406	0.000198988	ASIC1
ENSG00000111245	0.44479	14.0072	12.1299	0.000496204	MYL2
ENSG00000111339	-0.842227	2.34387	15.1702	9.82405e-05	ART4
ENSG00000111962	-0.679377	2.96111	19.6594	9.25482e-06	UST
ENSG00000112077	-1.12193	0.319232	14.2103	0.000163474	RHAG
ENSG00000112276	0.423034	6.71886	9.89017	0.00166164	BVES
ENSG00000112936	-0.853033	9.04303	15.4141	8.63426e-05	C7
ENSG00000113328	-0.304666	6.72521	19.7887	8.64914e-06	CCNG1
ENSG00000113389	1.05763	6.5919	10.9865	0.000917785	NPR3
ENSG00000113396	-0.713281	7.30238	17.934	2.287e-05	SLC27A6
ENSG00000113742	0.521461	7.3239	14.9671	0.000109399	CPEB4
ENSG00000114200	-0.799918	3.20668	18.5343	1.66875e-05	BCHE
ENSG00000114279	-0.30452	9.06018	11.7275	0.000615818	FGF12
ENSG00000114670	-0.680389	1.87095	12.8354	0.000340122	NEK11
ENSG00000114805	-1.26066	1.56784	16.8733	3.99594e-05	PLCH1
ENSG00000115163	1.82159	1.38323	14.1694	0.000167065	CENPA
ENSG00000115221	-0.777423	4.29189	14.5	0.000140161	NA
ENSG00000115290	-0.639441	3.83996	13.6426	0.000221112	GRB14
ENSG00000115380	-0.747346	5.92036	22.5467	2.05098e-06	EFEMP1
ENSG00000115828	1.39852	1.10015	14.8526	0.000116245	QPCT
ENSG00000115977	0.44509	7.0523	17.8949	2.33444e-05	AAK1
ENSG00000116161	-0.295272	5.56444	12.1103	0.000501434	CACYBP
ENSG00000116675	0.668408	3.90714	14.9554	0.000110084	DNAJC6
ENSG00000117114	0.309169	6.64424	11.3395	0.000758761	ADGRL2
ENSG00000117152	1.54235	1.40956	19.0018	1.30593e-05	RGS4
ENSG00000117450	-0.387808	7.501	23.3169	1.37385e-06	PRDX1
ENSG00000117525	0.519004	6.22722	11.1223	0.000852944	F3
ENSG00000117595	0.713963	6.36458	11.8318	0.000582291	IRF6
ENSG00000117632	0.519944	5.16881	12.8872	0.000330838	NA
ENSG00000118276	-0.496563	3.60515	16.7299	4.30971e-05	B4GALT6
ENSG00000118849	-0.941938	1.52172	10.8073	0.00101101	RARRES1
ENSG00000118971	0.492183	7.88035	32.0548	1.49884e-08	CCND2
ENSG00000119125	-2.17518	1.34291	13.5811	0.000228476	GDA
ENSG00000119681	1.07656	5.55323	22.761	1.8345e-06	LTBP2
ENSG00000119862	0.655186	4.36372	13.9316	0.000189589	LGALSL
ENSG00000120217	0.381618	4.5756	11.2013	0.000817411	CD274
ENSG00000120693	0.683722	2.64195	10.5294	0.00117489	SMAD9
ENSG00000120738	-0.994425	4.83973	10.2736	0.00134947	EGR1
ENSG00000120885	0.643053	6.86552	14.1679	0.0001672	NA
ENSG00000120937	5.87362	4.43482	16.253	5.54224e-05	NPPB
ENSG00000121064	-0.468019	6.69215	13.7212	0.000212044	SCPEP1
ENSG00000122033	-0.324546	6.9783	12.8201	0.000342919	MTIF3
ENSG00000122375	-1.04335	0.769651	12.5632	0.000393425	OPN4
ENSG00000122756	-1.81771	1.88017	29.8428	4.68528e-08	CNTFR
ENSG00000123131	-0.380215	5.58016	13.5258	0.000235301	PRDX4
ENSG00000123191	0.463394	2.963	14.7075	0.000125548	ATP7B
ENSG00000123384	-0.533864	7.77334	10.7452	0.00104553	LRP1
ENSG00000123643	-0.591133	2.5915	9.89847	0.00165416	SLC36A1
ENSG00000123700	0.44369	5.28888	13.3992	0.000251733	KCNJ2
ENSG00000123836	0.526667	7.19533	9.93657	0.00162028	PFKFB2
ENSG00000124212	-0.534805	5.2371	11.7625	0.000604372	PTGIS
ENSG00000124429	1.44162	3.59555	12.2293	0.000470458	POF1B
ENSG00000124635	-0.761154	0.629275	11.2842	0.000781714	HIST1H2BJ
ENSG00000124813	0.951477	0.642638	13.9689	0.000185862	RUNX2
ENSG00000125037	-0.279306	6.89153	12.3911	0.000431381	EMC3
ENSG00000125355	-1.04045	1.73862	12.9026	0.000328133	TMEM255A
ENSG00000125744	-0.544637	3.25447	12.3677	0.000436815	RTN2
ENSG00000126016	-0.507941	4.05176	12.1549	0.000489603	NA
ENSG00000126226	-0.249014	6.18447	11.4879	0.000700496	PCID2
ENSG00000126773	0.454529	5.85356	20.0149	7.68401e-06	PCNX4
ENSG00000127328	0.507243	4.88163	24.2989	8.24846e-07	RAB3IP
ENSG00000127952	-0.463325	3.26684	15.5668	7.96407e-05	STYXL1
ENSG00000127954	-0.43312	5.51973	10.2229	0.00138706	STEAP4
ENSG00000128536	-1.79728	1.89032	14.561	0.000135695	CDHR3
ENSG00000128567	0.306655	7.15028	11.3015	0.000774433	PODXL
ENSG00000128596	0.452434	3.27951	12.251	0.000465013	CCDC136
ENSG00000129170	0.585178	10.9626	13.7293	0.000211132	CSRP3
ENSG00000129437	-2.13764	0.0428534	38.2736	6.14905e-10	KLK14
ENSG00000129474	0.470117	4.29871	15.4262	8.57901e-05	AJUBA
ENSG00000130035	-0.84378	2.55134	11.1973	0.000819179	NA
ENSG00000130234	0.794853	5.076	12.2823	0.000457263	ACE2
ENSG00000130595	1.27257	4.84222	30.4507	3.42463e-08	TNNT3
ENSG00000131094	-1.50055	1.32833	12.7043	0.000364814	C1QL1
ENSG00000131781	-0.592068	2.34809	11.061	0.000881627	FMO5
ENSG00000132561	-0.539116	6.41566	13.3809	0.000254194	MATN2
ENSG00000133067	-2.01201	1.75857	35.3111	2.81028e-09	LGR6
ENSG00000133083	-0.610516	4.01304	14.6069	0.00013243	DCLK1
ENSG00000133216	-1.06703	0.58594	22.4079	2.20464e-06	EPHB2
ENSG00000133317	-2.642	-0.372239	19.8146	8.53293e-06	LGALS12
ENSG00000133454	0.390252	8.0175	10.672	0.00108769	MYO18B
ENSG00000133740	-0.547963	2.05653	10.9972	0.000912484	E2F5
ENSG00000133985	0.873616	1.84373	14.1662	0.000167346	TTC9
ENSG00000134201	-0.934538	2.37384	12.7915	0.000348193	GSTM5
ENSG00000134363	-1.09078	2.16224	12.2383	0.000468178	FST
ENSG00000134716	0.724411	6.76331	12.8254	0.000341951	CYP2J2
ENSG00000134853	-0.782227	5.52455	15.6734	7.52754e-05	PDGFRA
ENSG00000135049	-0.489588	6.64824	15.0064	0.000107146	AGTPBP1
ENSG00000135272	0.485014	5.93445	10.3525	0.001293	MDFIC
ENSG00000135447	-1.01327	7.00812	13.9753	0.000185233	PPP1R1A
ENSG00000135472	-1.05467	3.40227	14.1356	0.000170091	FAIM2
ENSG00000135750	-0.664851	4.5217	12.9766	0.000315413	KCNK1
ENSG00000135842	0.446251	10.1331	11.6179	0.000653192	FAM129A
ENSG00000135917	-1.39558	-0.33022	10.1189	0.00146753	SLC19A3
ENSG00000136002	-0.814526	2.02797	20.1767	7.06078e-06	ARHGEF4
ENSG00000136235	0.559732	9.41575	17.9611	2.25468e-05	GPNMB
ENSG00000136267	0.847133	0.298373	10.625	0.00111572	DGKB
ENSG00000136383	0.434909	8.18493	13.294	0.000266255	ALPK3
ENSG00000136485	0.252917	6.04163	9.97873	0.00158359	DCAF7
ENSG00000136840	0.495024	4.09525	15.835	6.91107e-05	ST6GALNAC4
ENSG00000137168	-0.287562	6.43994	10.7376	0.00104979	PPIL1
ENSG00000137642	0.812578	4.22428	18.064	2.13602e-05	SORL1
ENSG00000137809	-0.589877	4.59384	18.4262	1.76614e-05	ITGA11
ENSG00000137841	-0.719587	2.94787	16.0183	6.2732e-05	PLCB2
ENSG00000138119	-0.620437	5.96608	12.3318	0.000445302	MYOF
ENSG00000138193	0.75638	5.0987	15.6167	7.75652e-05	PLCE1
ENSG00000138207	-2.02275	-0.261408	10.3074	0.00132498	RBP4
ENSG00000138347	0.32523	8.28205	11.1998	0.000818065	MYPN
ENSG00000138356	-1.098	2.28675	24.2206	8.59095e-07	AOX1
ENSG00000138378	2.16197	2.36779	22.3783	2.23887e-06	STAT4
ENSG00000139178	-0.425483	3.09873	10.8057	0.00101188	C1RL
ENSG00000139209	-1.38166	0.561956	19.2345	1.15607e-05	SLC38A4
ENSG00000139364	-1.26736	3.24899	18.9354	1.3522e-05	TMEM132B
ENSG00000139438	-0.474365	2.81526	10.1935	0.00140935	FAM222A
ENSG00000139971	0.605615	3.34144	13.7728	0.000206307	C14orf37
ENSG00000140285	-0.581593	5.54508	27.1227	1.90943e-07	FGF7
ENSG00000140479	-0.54183	5.02964	10.9063	0.000958394	PCSK6
ENSG00000140506	-1.34945	0.961854	13.7556	0.0002082	LMAN1L
ENSG00000140538	-0.995423	2.82194	18.1737	2.01644e-05	NTRK3
ENSG00000140545	0.366909	8.31095	10.2464	0.00136952	MFGE8
ENSG00000140557	1.54178	3.15999	22.6793	1.91415e-06	ST8SIA2
ENSG00000140945	-0.387336	8.25335	10.0347	0.00153622	CDH13
ENSG00000141401	-0.404932	4.94286	12.4369	0.000420938	IMPA2
ENSG00000141404	-0.91906	2.28118	11.2866	0.000780699	GNAL
ENSG00000141441	-0.421678	4.59191	9.96844	0.00159247	GAREM1
ENSG00000141480	0.606647	3.65602	16.8152	4.12021e-05	ARRB2
ENSG00000141576	-1.03899	3.72341	16.0913	6.03604e-05	RNF157
ENSG00000142494	1.16099	2.99062	25.256	5.02022e-07	SLC47A1
ENSG00000142583	-0.957506	3.27249	29.4136	5.8466e-08	SLC2A5
ENSG00000143013	-0.233481	5.24394	10.8936	0.000964995	LMO4
ENSG00000143079	0.369298	3.94136	10.626	0.0011151	CTTNBP2NL
ENSG00000143195	0.668152	2.58498	10.5093	0.00118774	ILDR2
ENSG00000143196	-0.738541	6.68605	17.8108	2.4399e-05	DPT
ENSG00000143384	0.319413	7.68311	10.9457	0.000938223	MCL1
ENSG00000143416	-0.735497	6.92072	19.5928	9.58314e-06	SELENBP1
ENSG00000143499	0.435217	8.83534	10.9754	0.000923307	SMYD2
ENSG00000143603	0.532282	3.72049	11.5004	0.000695796	KCNN3
ENSG00000143847	0.600395	5.82167	33.7221	6.35737e-09	PPFIA4
ENSG00000144596	0.386313	5.53305	9.90585	0.00164754	GRIP2
ENSG00000144821	1.26325	0.322046	16.5584	4.71747e-05	MYH15
ENSG00000144847	-1.05352	1.63168	24.4347	7.6873e-07	IGSF11
ENSG00000144868	-0.836606	1.77664	10.8719	0.000976368	TMEM108
ENSG00000145016	0.44423	4.39978	15.0531	0.000104529	NA
ENSG00000145335	0.990166	1.51544	11.2788	0.000783988	SNCA
ENSG00000145632	0.456044	6.18518	11.5136	0.000690893	PLK2
ENSG00000146197	-1.2241	4.87703	18.8583	1.40797e-05	SCUBE3
ENSG00000146374	-1.47499	0.25833	12.9371	0.000322126	RSPO3
ENSG00000147174	-1.25084	0.917463	17.7664	2.49754e-05	GCNA
ENSG00000147257	-1.28466	3.73699	22.9936	1.62544e-06	GPC3
ENSG00000147408	-0.307768	6.93603	11.6537	0.000640756	CSGALNACT1
ENSG00000148053	-0.664455	4.46892	13.1972	0.000280374	NTRK2
ENSG00000148219	-0.956997	3.57969	21.0927	4.37602e-06	ASTN2
ENSG00000148842	0.438965	2.58793	10.5626	0.00115402	CNNM2
ENSG00000149575	0.488835	5.37953	10.877	0.000973641	SCN2B
ENSG00000149596	0.323326	8.09628	11.8648	0.000572063	JPH2
ENSG00000150471	0.94314	3.86144	13.7289	0.000211178	ADGRL3
ENSG00000150630	0.771539	3.01221	10.0922	0.001489	VEGFC
ENSG00000150722	-0.294396	5.71498	11.6958	0.000626425	PPP1R1C
ENSG00000151012	-1.46403	-0.229265	15.9738	6.42247e-05	SLC7A11
ENSG00000151365	-2.45101	0.879916	12.5618	0.000393709	THRSP
ENSG00000151617	1.1301	5.24623	26.5241	2.60272e-07	EDNRA
ENSG00000151632	-0.720761	4.1221	19.2624	1.1393e-05	AKR1C2
ENSG00000152061	0.800727	7.80485	28.0582	1.17722e-07	RABGAP1L
ENSG00000152767	0.712813	3.25001	11.1819	0.000826007	FARP1
ENSG00000152894	0.293015	5.75839	13.994	0.000183399	PTPRK
ENSG00000153347	-1.555	3.32953	23.859	1.03657e-06	FAM81B
ENSG00000153904	0.763363	4.27458	11.6114	0.00065548	DDAH1
ENSG00000154175	-0.53548	5.54262	10.2515	0.00136576	ABI3BP
ENSG00000154188	-1.03316	3.17768	21.3939	3.73949e-06	ANGPT1
ENSG00000154262	-0.405993	5.20335	11.8545	0.000575233	ABCA6
ENSG00000154380	0.324424	6.92526	13.1075	0.000294119	ENAH
ENSG00000154928	-0.566663	2.23127	10.4306	0.00123946	EPHB1
ENSG00000154930	0.558517	8.09744	12.9856	0.000313901	ACSS1
ENSG00000155265	-1.76925	-0.153633	17.8965	2.33252e-05	GOLGA7B
ENSG00000156103	-0.719753	2.82852	10.171	0.00142665	MMP16
ENSG00000156219	-0.555457	7.89354	15.7467	7.24125e-05	ART3
ENSG00000156298	-0.69769	4.72452	15.9725	6.42684e-05	TSPAN7
ENSG00000156471	-0.436078	8.60511	12.8531	0.000336917	PTDSS1
ENSG00000156931	0.311115	6.71154	10.7628	0.00103561	VPS8
ENSG00000157445	-0.835369	5.97145	27.7706	1.36589e-07	CACNA2D3
ENSG00000157470	-1.00244	3.19192	15.2106	9.6163e-05	FAM81A
ENSG00000158014	1.1328	4.07411	25.3367	4.81457e-07	SLC30A2
ENSG00000158023	0.947668	1.44276	16.932	3.87419e-05	WDR66
ENSG00000158258	-0.771222	4.02581	14.8414	0.000116941	CLSTN2
ENSG00000158715	-0.473628	2.25642	10.2195	0.00138961	SLC45A3
ENSG00000159167	1.52236	2.21237	12.8335	0.000340471	STC1
ENSG00000159212	1.17151	4.7111	15.006	0.00010717	CLIC6
ENSG00000159403	-0.731528	6.448	24.7695	6.46115e-07	C1R
ENSG00000160867	-1.64689	0.987062	16.2365	5.59078e-05	FGFR4
ENSG00000161249	0.841849	2.88838	13.6952	0.000215007	DMKN
ENSG00000162520	-0.706883	3.46568	16.491	4.88821e-05	SYNC
ENSG00000162543	-0.803668	2.72929	16.8649	4.01367e-05	UBXN10
ENSG00000162595	-1.98347	4.08694	27.1448	1.88776e-07	DIRAS3
ENSG00000162627	-0.272136	4.99843	10.4271	0.00124177	SNX7
ENSG00000162639	-0.835567	0.976368	19.0556	1.26965e-05	HENMT1
ENSG00000163050	-0.390963	8.61299	13.1119	0.000293422	COQ8A
ENSG00000163376	0.773882	2.75492	14.4524	0.00014375	KBTBD8
ENSG00000163406	-0.658841	4.02932	14.1413	0.000169581	SLC15A2
ENSG00000163932	-0.539935	3.69273	18.5828	1.62684e-05	PRKCD
ENSG00000163995	0.437752	3.59427	11.2481	0.000797026	ABLIM2
ENSG00000164023	0.458714	4.95788	13.8755	0.000195331	SGMS2
ENSG00000164070	0.680701	4.48301	13.6966	0.000214845	HSPA4L
ENSG00000164176	1.2932	4.96433	28.6031	8.88392e-08	EDIL3
ENSG00000164251	1.15	0.9955	11.1551	0.000838014	F2RL1
ENSG00000164270	-1.29881	2.43355	10.5634	0.0011535	HTR4
ENSG00000164619	-1.84087	2.16607	30.8175	2.83471e-08	BMPER
ENSG00000164715	0.486599	6.0013	14.4964	0.000140428	LMTK2
ENSG00000165084	-1.07028	0.696766	13.1068	0.000294229	C8orf34
ENSG00000165092	-0.768999	5.56471	10.4311	0.00123914	ALDH1A1
ENSG00000165197	-0.926469	3.98124	22.3368	2.28784e-06	VEGFD
ENSG00000165272	0.987434	3.12894	15.3766	8.8073e-05	AQP3
ENSG00000165379	-0.978753	0.343288	14.3569	0.000151225	LRFN5
ENSG00000165731	-0.976523	3.80746	11.7569	0.000606194	RET
ENSG00000165887	1.5768	7.54681	11.0944	0.00086591	ANKRD2
ENSG00000165899	-1.09685	0.700698	12.6693	0.000371717	OTOGL
ENSG00000166123	-0.574201	5.30934	26.6708	2.41241e-07	GPT2
ENSG00000166145	-1.35764	0.284986	12.3709	0.000436081	SPINT1
ENSG00000166171	-0.417522	4.15003	20.2944	6.63949e-06	DPCD
ENSG00000166173	-0.345267	5.72738	15.98	6.40146e-05	LARP6
ENSG00000166250	-0.673562	3.32396	16.7553	4.25238e-05	CLMP
ENSG00000166501	-0.827691	1.70138	10.66	0.00109475	PRKCB
ENSG00000167311	-1.19574	1.84085	19.6175	9.45981e-06	ART5
ENSG00000167588	-1.14811	5.28662	38.1353	6.60058e-10	GPD1
ENSG00000167646	1.38785	3.68291	25.8028	3.78146e-07	DNAAF3
ENSG00000168004	-1.02735	1.94251	15.3123	9.112e-05	HRASLS5
ENSG00000168038	-1.5743	3.47859	53.4772	2.61614e-13	ULK4
ENSG00000168135	0.786771	3.37808	11.9317	0.000551872	KCNJ4
ENSG00000168952	-0.570457	5.69996	12.0357	0.000521917	STXBP6
ENSG00000169116	0.402934	8.11581	12.4924	0.000408606	PARM1
ENSG00000169271	-0.486237	8.84476	16.0111	6.2971e-05	HSPB3
ENSG00000169499	0.396941	6.28625	12.2732	0.000459519	PLEKHA2
ENSG00000169641	0.339343	5.61479	12.4115	0.000426709	LUZP1
ENSG00000169760	0.540948	3.85031	9.96282	0.00159733	NLGN1
ENSG00000169857	-0.314256	5.00176	11.759	0.000605504	AVEN
ENSG00000169891	-0.778059	3.76329	16.1877	5.73662e-05	REPS2
ENSG00000170290	-2.1621	2.35642	29.2535	6.35026e-08	SLN
ENSG00000170439	-0.781991	3.33249	11.6796	0.000631898	METTL7B
ENSG00000170448	-1.5512	4.00355	42.3509	7.62816e-11	NFXL1
ENSG00000170525	-0.56971	4.75674	10.9314	0.000945493	PFKFB3
ENSG00000170837	0.753906	2.54445	16.0754	6.08706e-05	GPR27
ENSG00000171105	0.33143	6.95965	13.9047	0.000192318	INSR
ENSG00000171227	-0.847836	1.33264	12.2059	0.000476378	TMEM37
ENSG00000171243	-2.19492	0.837924	34.5705	4.11098e-09	SOSTDC1
ENSG00000171314	0.297374	6.32108	11.7475	0.000609254	PGAM1
ENSG00000171612	-0.410548	3.42248	9.89754	0.001655	SLC25A33
ENSG00000171840	-1.29737	2.14901	35.6161	2.40295e-09	NINJ2
ENSG00000172508	-0.50007	5.032	17.7605	2.50534e-05	CARNS1
ENSG00000173114	-1.5389	3.32011	33.3822	7.57149e-09	LRRN3
ENSG00000173442	0.741867	5.97485	15.2379	9.4781e-05	EHBP1L1
ENSG00000173598	-0.416967	8.47599	12.8045	0.000345794	NUDT4
ENSG00000173706	0.318067	8.28664	10.7973	0.00101647	HEG1
ENSG00000173926	0.505838	4.26525	13.1414	0.000288849	2019-03-03
ENSG00000173947	-0.520636	4.35186	26.3602	2.83321e-07	PIFO
ENSG00000174348	-0.591041	5.0262	14.0497	0.000178039	PODN
ENSG00000174469	-1.91737	0.232278	15.7024	7.41302e-05	CNTNAP2
ENSG00000174697	-3.11226	0.782291	11.6024	0.000658677	LEP
ENSG00000174899	-1.02842	1.12846	14.543	0.000136995	PQLC2L
ENSG00000175183	-0.596682	4.99871	14.4226	0.000146037	CSRP2
ENSG00000175206	4.28109	5.08721	19.3806	1.07089e-05	NPPA
ENSG00000175220	0.596225	6.90659	20.1107	7.30873e-06	ARHGAP1
ENSG00000175564	-1.13288	3.38238	13.7351	0.000210486	UCP3
ENSG00000176170	0.702784	0.584124	10.4546	0.00122342	SPHK1
ENSG00000176697	1.1117	2.80182	16.7145	4.34468e-05	BDNF
ENSG00000176753	-0.686244	2.18286	13.4574	0.000244042	NA
ENSG00000177301	-0.767763	2.74252	14.6974	0.000126219	KCNA2
ENSG00000177425	0.575278	3.91364	10.2592	0.00136002	PAWR
ENSG00000178568	0.330145	4.43475	10.2021	0.00140282	ERBB4
ENSG00000178761	-0.407726	4.98893	12.9933	0.000312616	FAM219B
ENSG00000178776	1.33068	1.20075	20.895	4.85169e-06	C5orf46
ENSG00000178796	-1.26516	0.497485	13.9707	0.000185682	RIIAD1
ENSG00000179295	0.398323	8.04138	10.8788	0.000972735	PTPN11
ENSG00000179299	-1.81808	0.155765	18.7337	1.503e-05	NSUN7
ENSG00000179399	-1.33153	0.776011	11.6215	0.000651943	GPC5
ENSG00000179813	-1.4121	2.07937	13.8312	0.00019999	FAM216B
ENSG00000180998	0.725609	0.865493	10.3302	0.00130871	GPR137C
ENSG00000180999	-1.56212	4.14061	32.0968	1.46677e-08	C1orf105
ENSG00000181019	-0.574193	3.738	11.2894	0.000779508	NQO1
ENSG00000181092	-2.26166	3.21504	10.5861	0.00113941	ADIPOQ
ENSG00000181104	0.806192	4.97512	15.846	6.87106e-05	F2R
ENSG00000181234	-1.43133	2.23888	14.1606	0.000167848	TMEM132C
ENSG00000181418	1.25989	0.0833801	15.254	9.39771e-05	DDN
ENSG00000181804	-0.554958	2.3959	12.2066	0.000476201	SLC9A9
ENSG00000182177	0.553147	3.09591	11.297	0.000776335	ASB18
ENSG00000182199	0.396723	4.68134	14.1241	0.000171133	SHMT2
ENSG00000182326	-0.607738	7.4534	32.682	1.0854e-08	C1S
ENSG00000182379	2.35064	-0.224812	18.7841	1.46384e-05	NXPH4
ENSG00000182492	0.629956	6.24529	10.1288	0.00145972	BGN
ENSG00000182575	-0.568005	3.53832	10.039	0.00153259	NXPH3
ENSG00000182704	-0.642532	3.838	13.6731	0.000217551	TSKU
ENSG00000182963	0.361768	4.87071	10.6336	0.00111049	GJC1
ENSG00000183011	-0.369934	5.244	10.1994	0.00140487	NAA38
ENSG00000183508	-0.358567	5.08349	10.4577	0.00122138	FAM46C
ENSG00000183578	-0.786532	2.34733	16.4986	4.86864e-05	TNFAIP8L3
ENSG00000183580	0.292474	5.5336	11.9657	0.000541901	FBXL7
ENSG00000183690	-0.603948	4.80368	20.8372	5.00011e-06	EFHC2
ENSG00000183779	-0.714181	3.8934	16.8344	4.07867e-05	ZNF703
ENSG00000183801	-0.45302	4.25937	10.0041	0.00156192	OLFML1
ENSG00000183873	0.416835	8.18392	10.5658	0.00115196	SCN5A
ENSG00000184500	1.0538	7.18051	11.3163	0.000768287	PROS1
ENSG00000185052	-0.930025	0.889003	10.5409	0.00116763	SLC24A3
ENSG00000185585	0.472364	5.73872	9.90686	0.00164664	OLFML2A
ENSG00000185761	0.534541	3.55019	13.9063	0.000192152	ADAMTSL5
ENSG00000185834	-0.466088	5.0028	14.1657	0.000167396	NA
ENSG00000186185	-1.80154	1.41724	21.7462	3.11204e-06	KIF18B
ENSG00000186314	-1.70776	2.11359	40.3746	2.09652e-10	PRELID2
ENSG00000186335	-1.89753	0.985359	18.7875	1.4612e-05	SLC36A2
ENSG00000186642	-0.597857	5.29252	21.5421	3.46153e-06	PDE2A
ENSG00000187134	-0.876928	4.23914	21.3782	3.77041e-06	AKR1C1
ENSG00000187193	-1.05547	1.20803	11.9988	0.000532334	MT1X
ENSG00000187288	-2.64359	0.680432	15.306	9.14258e-05	CIDEC
ENSG00000187840	-0.496194	3.77447	10.8331	0.000997009	EIF4EBP1
ENSG00000188001	-1.22851	0.536216	15.0644	0.000103905	TPRG1
ENSG00000188176	-0.761066	4.04177	23.6441	1.15902e-06	SMTNL2
ENSG00000188191	-0.352017	4.21694	11.3256	0.000764478	PRKAR1B
ENSG00000188488	-1.34675	1.59926	18.376	1.8133e-05	SERPINA5
ENSG00000188613	0.659727	3.18608	10.4747	0.00121018	NANOS1
ENSG00000188706	-0.273776	4.56162	10.4105	0.00125299	ZDHHC9
ENSG00000189241	0.327559	6.73878	15.715	7.36364e-05	TSPYL1
ENSG00000189320	0.896807	3.78089	15.7237	7.32996e-05	FAM180A
ENSG00000196091	-1.04204	2.77054	19.7522	8.816e-06	MYBPC1
ENSG00000196104	4.46763	-0.197827	48.9505	2.62498e-12	SPOCK3
ENSG00000196220	0.37624	3.5473	10.0927	0.00148861	SRGAP3
ENSG00000196233	0.38968	4.07186	13.4881	0.000240085	LCOR
ENSG00000196730	-0.740228	2.13638	11.7105	0.000621479	DAPK1
ENSG00000197444	1.43845	3.26054	10.4089	0.00125406	OGDHL
ENSG00000197616	-1.06793	10.1679	11.3121	0.000770031	MYH6
ENSG00000197635	0.649183	3.29148	19.6986	9.06696e-06	DPP4
ENSG00000197646	-1.01724	1.50467	12.0647	0.000513868	PDCD1LG2
ENSG00000197747	-0.664919	6.34011	15.7106	7.38089e-05	S100A10
ENSG00000197766	-1.60081	5.38143	15.2945	9.19829e-05	CFD
ENSG00000197958	-0.359039	7.4972	11.1869	0.000823755	RPL12
ENSG00000198121	-0.635782	4.02803	13.0191	0.000308329	LPAR1
ENSG00000198125	-0.334234	14.062	11.5534	0.000676247	MB
ENSG00000198216	-3.2274	1.18338	34.9191	3.43701e-09	CACNA1E
ENSG00000198380	0.245016	6.6136	10.6822	0.00108171	GFPT1
ENSG00000198542	-0.939021	2.57774	11.0901	0.000867911	ITGBL1
ENSG00000198585	0.315058	6.69397	10.9283	0.000947078	NUDT16
ENSG00000198719	-0.507292	3.63205	17.0621	3.61774e-05	DLL1
ENSG00000198796	-0.327349	7.42773	12.1812	0.000482741	ALPK2
ENSG00000198892	-0.516391	6.55227	17.1508	3.45262e-05	SHISA4
ENSG00000204852	-0.336642	4.34561	11.9932	0.000533956	TCTN1
ENSG00000204928	-2.25192	0.272455	25.8142	3.75922e-07	GRXCR2
ENSG00000206384	-1.08734	3.3318	16.8187	4.11259e-05	COL6A6
ENSG00000211448	1.12866	4.69312	21.5335	3.47707e-06	DIO2
ENSG00000214530	-0.465656	5.17444	10.427	0.00124186	STARD10
ENSG00000214814	-1.05579	2.14772	13.6356	0.000221933	FER1L6
ENSG00000215018	-1.47099	4.51563	21.5906	3.37501e-06	COL28A1
ENSG00000220749	-0.584249	1.36482	11.0292	0.000896883	RPL21P28
ENSG00000223658	-0.601726	1.60517	12.2566	0.000463609	C1GALT1C1L
ENSG00000224238	-1.82476	-0.0212066	17.0149	3.70885e-05	NA
ENSG00000224837	-0.268278	4.8152	10.4916	0.0011992	NA
ENSG00000225415	-1.65949	0.366108	13.3629	0.000256645	NA
ENSG00000225778	-1.67726	0.0231809	19.3035	1.11501e-05	PROSER2-AS1
ENSG00000228436	0.866834	0.984892	13.3566	0.000257515	LOC105378663
ENSG00000230746	-1.71101	1.6967	24.7124	6.65541e-07	NA
ENSG00000231999	0.571465	1.22079	12.9776	0.000315246	FLJ27354
ENSG00000232044	-1.05253	2.27302	14.2477	0.000160258	NA
ENSG00000232079	-1.72268	0.752387	23.2511	1.4217e-06	LINC01697
ENSG00000233098	1.49696	0.108846	18.7369	1.50053e-05	NA
ENSG00000234323	0.599661	2.53085	10.9456	0.000938275	LINC01505
ENSG00000236333	-3.11383	-0.628118	35.7968	2.19007e-09	TRHDE-AS1
ENSG00000239828	1.53188	-0.055924	20.1016	7.34343e-06	NA
ENSG00000240694	-0.735177	1.74017	10.0734	0.00150423	PNMA2
ENSG00000240859	-0.67398	1.21556	10.1685	0.00142859	NA
ENSG00000243927	-0.589633	4.61731	17.3164	3.16447e-05	MRPS6
ENSG00000246223	-0.649496	2.14179	15.4552	8.44861e-05	LINC01550
ENSG00000246705	-0.574791	3.0733	16.0717	6.09885e-05	H2AFJ
ENSG00000248144	-0.942719	2.74092	18.2173	1.97085e-05	ADH1C
ENSG00000248713	-1.05278	1.15824	15.6681	7.54848e-05	LOC285556
ENSG00000250041	-0.618323	1.75204	10.0826	0.00149677	NA
ENSG00000250708	1.75023	2.27952	15.4032	8.68416e-05	NA
ENSG00000254245	0.644721	2.03073	11.3348	0.000760676	PCDHGA3
ENSG00000255399	0.559197	4.74444	26.9638	2.07298e-07	TBX5-AS1
ENSG00000257259	-2.29831	2.14056	41.5386	1.15568e-10	LINC02388
ENSG00000260186	-1.92294	2.93533	12.7419	0.000357553	NA
ENSG00000260604	1.508	4.18195	10.353	0.00129264	NA
ENSG00000261606	-2.11119	0.898108	16.4769	4.92463e-05	NA
ENSG00000267653	-1.09688	1.43692	10.7543	0.00104038	NA
ENSG00000269067	0.694739	1.81412	12.4336	0.000421679	ZNF728
ENSG00000269313	-0.709824	1.51273	10.9161	0.000953302	MAGIX
ENSG00000270112	1.37192	1.952	33.9521	5.64853e-09	NA
ENSG00000270332	-0.487703	2.709	10.4258	0.00124265	SMC2-AS1
ENSG00000272143	-0.518518	3.11088	15.3866	8.76089e-05	FGF14-AS2
ENSG00000274750	0.602583	4.09999	13.3554	0.000257684	HIST1H3E
ENSG00000275149	-1.70998	0.227322	22.328	2.29828e-06	NA
ENSG00000277394	-0.546538	3.71468	9.89676	0.0016557	NA
ENSG00000277737	-0.986055	4.22864	15.4803	8.3368e-05	NA
ENSG00000280219	1.47226	1.04175	31.781	1.72571e-08	NA
ENSG00000280220	-1.56827	3.48865	17.5223	2.83952e-05	NA
ENSG00000281106	0.87945	1.22446	10.6372	0.00110835	LINC00282
ENSG00000282917	-2.89233	3.5964	44.0182	3.25339e-11	NA

## Sheet: LV_vs_RV_in_pEF
GeneID	logFC	logCPM	LR	PValue	GeneSymbol
ENSG00000003756	-0.47973	5.49328	10.1309	0.00145808	RBM5
ENSG00000006327	2.12248	4.85364	14.215	0.000163066	TNFRSF12A
ENSG00000006468	0.871883	6.28747	24.2492	8.46436e-07	ETV1
ENSG00000007350	-0.604957	4.67229	12.0263	0.00052456	TKTL1
ENSG00000007866	0.704511	5.2088	10.1815	0.00141858	TEAD3
ENSG00000008283	-0.922701	3.91391	10.997	0.000912581	CYB561
ENSG00000008394	-1.53007	3.8674	21.2348	4.06323e-06	MGST1
ENSG00000011105	0.513396	8.14733	10.0969	0.00148521	TSPAN9
ENSG00000018625	0.927795	8.73563	12.5517	0.000395841	ATP1A2
ENSG00000019169	2.1363	-0.0512694	14.4371	0.000144921	MARCO
ENSG00000022267	1.66171	11.5166	18.8748	1.39586e-05	FHL1
ENSG00000033327	0.751696	5.46257	31.524	1.96991e-08	GAB2
ENSG00000035403	0.697531	8.8168	17.5983	2.72829e-05	VCL
ENSG00000042493	-1.02048	0.669084	10.6687	0.00108964	CAPG
ENSG00000047365	0.682714	2.06118	10.49	0.00120024	ARAP2
ENSG00000047849	1.00833	10.3058	25.1153	5.4002e-07	MAP4
ENSG00000052749	1.10051	4.48043	12.9405	0.000321546	RRP12
ENSG00000057019	0.6758	6.76969	13.1974	0.000280341	DCBLD2
ENSG00000058668	0.664425	8.03407	11.9527	0.000545692	ATP2B4
ENSG00000064225	0.828971	6.25161	19.0451	1.27664e-05	ST3GAL6
ENSG00000064393	0.795026	7.90518	15.2597	9.36953e-05	HIPK2
ENSG00000064651	0.524297	4.67679	11.0156	0.000903468	SLC12A2
ENSG00000064886	-2.28009	2.26736	17.3682	3.07941e-05	CHI3L2
ENSG00000065609	-4.09276	3.52226	19.4997	1.00614e-05	SNAP91
ENSG00000067177	0.453082	5.86124	10.9616	0.000930182	PHKA1
ENSG00000067992	0.932895	2.71972	12.5633	0.000393397	PDK3
ENSG00000068976	-0.783229	7.5319	17.2102	3.34641e-05	PYGM
ENSG00000069424	1.20591	5.13206	22.23	2.41861e-06	KCNAB2
ENSG00000069702	-0.643211	5.56971	11.7417	0.00061116	TGFBR3
ENSG00000070193	-4.12948	0.415163	55.5254	9.22577e-14	FGF10
ENSG00000070404	1.40334	5.33609	17.7878	2.46958e-05	FSTL3
ENSG00000070718	0.466617	5.14443	11.8079	0.000589784	AP3M2
ENSG00000071242	0.549976	7.25958	11.333	0.000761416	RPS6KA2
ENSG00000071991	-0.494458	5.91026	14.6938	0.000126462	CDH19
ENSG00000072657	-2.14092	0.565471	15.8169	6.97774e-05	TRHDE
ENSG00000075035	-2.28789	0.219722	17.0024	3.73323e-05	WSCD2
ENSG00000076706	0.667621	7.04719	12.5429	0.000397706	NA
ENSG00000077942	-0.866666	6.64593	11.5214	0.000687993	FBLN1
ENSG00000078549	-1.2613	3.5033	15.1721	9.81408e-05	ADCYAP1R1
ENSG00000079156	0.542476	3.95608	12.6449	0.000376599	OSBPL6
ENSG00000080031	2.1307	1.12551	12.2037	0.000476959	PTPRH
ENSG00000081052	-0.941375	4.2854	16.3398	5.29399e-05	COL4A4
ENSG00000081923	0.626037	3.79246	10.5841	0.00114065	ATP8B1
ENSG00000083720	0.725147	9.27047	15.5331	8.10732e-05	OXCT1
ENSG00000086758	0.415892	8.03886	10.523	0.001179	HUWE1
ENSG00000087266	-0.711354	4.43403	15.3552	8.90745e-05	SH3BP2
ENSG00000087495	-1.43995	3.40831	12.9697	0.000316567	PHACTR3
ENSG00000088882	-1.84188	0.958266	16.9032	3.9335e-05	CPXM1
ENSG00000090376	-0.611737	3.62122	10.1995	0.00140481	NA
ENSG00000090530	1.45634	2.95326	12.0783	0.00051013	P3H2
ENSG00000091136	-0.585988	7.49566	16.4794	4.91827e-05	LAMB1
ENSG00000091513	-2.7744	1.14299	18.5602	1.64624e-05	TF
ENSG00000092758	-1.70425	0.969113	16.5742	4.67839e-05	COL9A3
ENSG00000095319	0.542864	4.90165	12.1121	0.000500964	NUP188
ENSG00000095637	0.615886	10.534	17.5886	2.74233e-05	SORBS1
ENSG00000096968	1.54243	6.88447	12.8811	0.000331914	JAK2
ENSG00000099822	1.89725	3.1792	11.3894	0.000738644	HCN2
ENSG00000100365	-1.16688	0.4019	10.6619	0.00109367	NCF4
ENSG00000100968	-0.756272	3.26747	12.9197	0.000325143	NFATC4
ENSG00000101144	-1.23695	4.06334	10.3379	0.00130325	BMP7
ENSG00000101347	-0.505838	5.0999	12.1922	0.00047989	SAMHD1
ENSG00000101608	1.27034	11.2224	18.7717	1.4734e-05	MYL12A
ENSG00000101638	1.86862	3.257	15.3279	9.03716e-05	ST8SIA5
ENSG00000101928	0.629065	5.33666	12.831	0.000340926	MOSPD1
ENSG00000103196	-0.675302	5.43479	10.1854	0.00141556	CRISPLD2
ENSG00000103316	0.913625	7.8767	22.4358	2.1729e-06	CRYM
ENSG00000103742	-1.1725	1.98752	10.859	0.000983147	IGDCC4
ENSG00000103994	0.677604	10.782	11.0599	0.00088216	ZNF106
ENSG00000104332	1.17827	7.21096	17.3829	3.05556e-05	SFRP1
ENSG00000104812	0.619728	7.95278	14.1347	0.000170178	GYS1
ENSG00000105281	-0.879023	2.24761	10.1656	0.00143089	SLC1A5
ENSG00000106066	0.760289	7.37057	13.3845	0.000253718	CPVL
ENSG00000106538	-1.19818	2.57875	15.4512	8.46615e-05	RARRES2
ENSG00000106823	-0.57021	5.1027	12.6683	0.000371906	ECM2
ENSG00000107165	0.89031	7.2851	12.9923	0.000312772	TYRP1
ENSG00000107438	0.691434	8.48229	20.6329	5.56304e-06	PDLIM1
ENSG00000108551	-2.12168	3.2767	11.2386	0.000801148	RASD1
ENSG00000108861	0.540757	9.14037	12.3569	0.000439366	DUSP3
ENSG00000109107	-0.549553	7.52135	16.7516	4.26052e-05	ALDOC
ENSG00000109339	-1.18195	2.04081	24.3024	8.23355e-07	MAPK10
ENSG00000109452	1.56055	6.52452	37.6534	8.45003e-10	INPP4B
ENSG00000109686	0.698527	7.99665	16.3164	5.35986e-05	SH3D19
ENSG00000109738	0.790352	4.15169	15.7932	7.06562e-05	GLRB
ENSG00000110092	0.636184	6.59287	20.6164	5.61147e-06	CCND1
ENSG00000110436	1.07491	2.73666	10.279	0.00134555	SLC1A2
ENSG00000111245	0.90939	14.1705	12.731	0.000359648	MYL2
ENSG00000111907	0.658377	5.77236	15.6293	7.7052e-05	TPD52L1
ENSG00000111962	-1.01971	2.94712	22.9641	1.65053e-06	UST
ENSG00000112186	0.558767	8.10744	11.0683	0.000878157	CAP2
ENSG00000112936	-1.2058	8.82553	21.7342	3.13156e-06	C7
ENSG00000113231	2.43132	1.79757	12.1881	0.000480949	PDE8B
ENSG00000113389	1.77636	6.97569	42.8644	5.867e-11	NPR3
ENSG00000113441	0.521271	7.21433	12.6476	0.000376055	LNPEP
ENSG00000114200	-0.936293	3.14528	10.4494	0.00122687	BCHE
ENSG00000114805	-1.78054	1.6775	43.5362	4.16187e-11	PLCH1
ENSG00000115163	3.91543	2.53417	23.7616	1.09037e-06	CENPA
ENSG00000115194	-1.22144	3.52478	10.5621	0.0011543	SLC30A3
ENSG00000115221	-0.977629	4.28542	13.4433	0.00024588	NA
ENSG00000115520	0.593468	5.62687	19.9668	7.87989e-06	COQ10B
ENSG00000115641	-0.862967	10.8475	10.9305	0.000945946	FHL2
ENSG00000115828	1.08883	0.985743	10.1367	0.00145344	QPCT
ENSG00000115977	0.664264	7.14699	23.8432	1.04512e-06	AAK1
ENSG00000116133	0.598205	4.69409	10.1939	0.00140907	DHCR24
ENSG00000116690	3.45069	2.10658	18.3779	1.81149e-05	PRG4
ENSG00000117152	1.7292	1.47414	10.8353	0.000995829	RGS4
ENSG00000117632	0.866424	5.52796	21.5703	3.41085e-06	NA
ENSG00000118276	-0.802804	3.43621	15.2841	9.24901e-05	B4GALT6
ENSG00000118971	0.655269	7.97168	15.5291	8.12455e-05	CCND2
ENSG00000119125	-3.2538	1.02609	15.0204	0.000106353	GDA
ENSG00000119681	1.00563	5.61173	15.8556	6.83657e-05	LTBP2
ENSG00000119711	0.519282	6.94514	10.5348	0.00117147	ALDH6A1
ENSG00000119862	0.864411	4.6504	14.0499	0.000178022	LGALSL
ENSG00000119943	0.881203	4.1678	11.254	0.000794505	NA
ENSG00000120694	0.551565	6.21362	10.1683	0.00142879	HSPH1
ENSG00000120885	1.15012	7.1999	51.7159	6.41422e-13	NA
ENSG00000120937	5.74877	4.94545	16.7611	4.23927e-05	NPPB
ENSG00000122574	0.697628	3.27551	12.5574	0.000394636	WIPF3
ENSG00000122756	-1.87256	1.56498	23.0283	1.59632e-06	CNTFR
ENSG00000122786	0.570262	8.06074	11.0247	0.000899061	CALD1
ENSG00000123384	-0.848335	7.52097	12.3293	0.000445895	LRP1
ENSG00000123643	-1.06119	2.32999	15.8904	6.71182e-05	SLC36A1
ENSG00000123700	0.610512	5.48115	12.1927	0.000479778	KCNJ2
ENSG00000123836	0.950137	7.36216	16.7464	4.27242e-05	PFKFB2
ENSG00000124145	0.632856	6.3426	14.0543	0.000177607	SDC4
ENSG00000124702	-0.497766	7.27851	14.3086	0.000155153	KLHDC3
ENSG00000125355	-1.23183	1.09792	11.6915	0.000627852	TMEM255A
ENSG00000125648	0.441693	7.08789	11.7936	0.000594359	SLC25A23
ENSG00000125730	-0.946853	7.63768	12.4357	0.000421207	C3
ENSG00000125740	-2.41012	-0.148887	23.2882	1.39452e-06	FOSB
ENSG00000125851	-1.09215	2.24214	13.8309	0.000200022	PCSK2
ENSG00000126773	0.642162	5.97541	19.457	1.02889e-05	PCNX4
ENSG00000126803	1.70518	5.18532	10.3754	0.00127705	HSPA2
ENSG00000128591	1.10806	10.5364	13.1426	0.000288653	FLNC
ENSG00000128655	-1.58026	2.43182	10.086	0.00149397	PDE11A
ENSG00000128872	-0.609947	4.39252	13.1507	0.00028741	TMOD2
ENSG00000129170	0.896498	11.1336	10.8526	0.000986576	CSRP3
ENSG00000129521	0.86754	7.19045	11.0824	0.000871509	EGLN3
ENSG00000129675	0.753406	7.35559	24.7972	6.36898e-07	ARHGEF6
ENSG00000130234	1.10626	5.45106	11.5767	0.000667833	ACE2
ENSG00000130294	2.23966	0.257264	12.6546	0.000374637	KIF1A
ENSG00000130300	-1.10003	3.01399	11.3992	0.000734744	PLVAP
ENSG00000130558	-0.757951	2.534	10.8188	0.00100474	OLFM1
ENSG00000130707	-0.664818	5.71083	19.8018	8.59024e-06	ASS1
ENSG00000131016	-0.446832	5.04602	10.3472	0.00129675	AKAP12
ENSG00000131094	-3.26868	0.973871	23.623	1.17177e-06	C1QL1
ENSG00000131386	-0.861609	4.10642	13.5676	0.000230125	GALNT15
ENSG00000131504	0.732181	5.97658	11.5561	0.000675263	DIAPH1
ENSG00000131711	0.645183	6.95072	12.0949	0.000505592	MAP1B
ENSG00000132561	-0.881198	6.40276	29.5247	5.52086e-08	MATN2
ENSG00000132915	1.76434	0.561822	18.3817	1.80786e-05	PDE6A
ENSG00000133067	-2.07385	1.76384	16.1629	5.8122e-05	LGR6
ENSG00000133083	-0.956377	4.00504	23.9169	1.00584e-06	DCLK1
ENSG00000133134	2.50052	1.50283	10.1548	0.00143927	BEX2
ENSG00000133816	0.56874	6.25946	10.1043	0.00147925	MICAL2
ENSG00000133818	1.30797	5.74176	21.6287	3.30864e-06	RRAS2
ENSG00000133985	1.43465	1.85047	13.7233	0.000211808	TTC9
ENSG00000134121	-1.08762	3.73884	11.6523	0.000641239	CHL1
ENSG00000134201	-1.60154	2.72944	11.0419	0.000890776	GSTM5
ENSG00000134240	-2.03535	6.07798	10.2988	0.00133115	HMGCS2
ENSG00000134243	0.816695	8.22071	16.0268	6.24533e-05	SORT1
ENSG00000134363	-1.38354	2.04264	19.0163	1.29604e-05	FST
ENSG00000134470	-0.882166	2.79163	10.3843	0.0012709	IL15RA
ENSG00000134716	1.03942	6.97003	12.7838	0.000349636	CYP2J2
ENSG00000134853	-0.952517	5.29824	38.9256	4.40277e-10	PDGFRA
ENSG00000135108	0.556323	6.45112	13.5887	0.00022755	FBXO21
ENSG00000135447	-1.18836	6.62214	19.6752	9.17852e-06	PPP1R1A
ENSG00000135472	-1.51819	3.25626	25.698	3.99244e-07	FAIM2
ENSG00000135540	0.47166	5.44772	13.0908	0.000296753	NHSL1
ENSG00000135631	0.633597	4.82412	11.8684	0.000570933	RAB11FIP5
ENSG00000135750	-0.832551	4.40649	13.4842	0.000240582	KCNK1
ENSG00000135842	0.626472	10.2521	14.6707	0.000128022	FAM129A
ENSG00000135919	0.904175	4.29427	14.889	0.000114023	SERPINE2
ENSG00000136378	-1.16273	4.11896	11.9447	0.000548024	ADAMTS7
ENSG00000136383	0.690372	8.31226	13.8532	0.000197662	ALPK3
ENSG00000136546	-0.464938	7.27317	10.2315	0.00138063	SCN7A
ENSG00000136738	0.617637	5.27394	19.6013	9.54033e-06	STAM
ENSG00000137491	-0.897182	4.71107	17.4481	2.95253e-05	SLCO2B1
ENSG00000137841	-1.46312	2.78944	30.8924	2.7274e-08	PLCB2
ENSG00000138119	-1.0317	6.22781	20.1109	7.30806e-06	MYOF
ENSG00000138193	1.19172	5.20094	28.768	8.15866e-08	PLCE1
ENSG00000138207	-3.25887	0.866111	12.2502	0.0004652	RBP4
ENSG00000138347	0.953951	8.54504	14.2878	0.000156879	MYPN
ENSG00000138378	3.26145	3.24877	49.363	2.12725e-12	STAT4
ENSG00000138622	-0.771198	4.36902	11.3047	0.000773122	HCN4
ENSG00000138674	0.507336	7.2693	11.4544	0.000713254	SEC31A
ENSG00000138722	-1.3951	2.13806	10.2317	0.0013805	MMRN1
ENSG00000139209	-2.16711	0.269885	15.7506	7.22654e-05	SLC38A4
ENSG00000139364	-1.69392	2.94883	16.8855	3.97041e-05	TMEM132B
ENSG00000140403	1.00591	7.25231	21.6248	3.31535e-06	DNAJA4
ENSG00000140443	0.55363	6.07248	11.4364	0.000720194	IGF1R
ENSG00000140538	-1.11451	2.80314	18.6783	1.54731e-05	NTRK3
ENSG00000140557	2.13122	3.74786	17.6447	2.66256e-05	ST8SIA2
ENSG00000141338	-0.82387	7.27689	17.9332	2.2879e-05	ABCA8
ENSG00000141401	-0.785509	4.53939	21.2131	4.10944e-06	IMPA2
ENSG00000142207	0.677349	5.12046	11.5041	0.000694426	URB1
ENSG00000142494	1.58438	3.27442	20.4935	5.98331e-06	SLC47A1
ENSG00000143196	-1.03323	6.7924	20.3369	6.49353e-06	DPT
ENSG00000143324	0.908351	7.51147	17.4153	3.00391e-05	XPR1
ENSG00000143416	-0.942103	6.7562	34.4476	4.37883e-09	SELENBP1
ENSG00000143632	1.75852	11.6136	11.2101	0.000813554	ACTA1
ENSG00000144036	0.818451	7.64531	19.112	1.23267e-05	EXOC6B
ENSG00000144339	-1.486	0.489225	15.8023	7.03155e-05	TMEFF2
ENSG00000144730	-1.17168	4.29346	19.0647	1.2636e-05	IL17RD
ENSG00000144868	-1.36218	1.81707	17.3952	3.03595e-05	TMEM108
ENSG00000144908	0.650694	4.90565	11.8791	0.000567669	ALDH1L1
ENSG00000145824	-1.58915	3.2504	13.9341	0.000189328	CXCL14
ENSG00000146054	-1.43131	2.26495	22.8786	1.72562e-06	TRIM7
ENSG00000146197	-1.5341	4.86428	26.6442	2.44578e-07	SCUBE3
ENSG00000146215	2.52836	2.7627	18.1081	2.08711e-05	CRIP3
ENSG00000146373	0.510001	4.15058	11.6071	0.000656998	RNF217
ENSG00000146411	0.630014	5.52752	10.2965	0.00133284	SLC2A12
ENSG00000147041	3.14843	0.244123	13.9749	0.000185263	SYTL5
ENSG00000147257	-1.2985	3.02902	13.859	0.000197047	GPC3
ENSG00000147459	0.543239	5.41817	14.6057	0.000132512	DOCK5
ENSG00000147642	-1.1148	1.70694	22.5879	2.00741e-06	SYBU
ENSG00000148053	-1.11506	4.41151	23.4084	1.31005e-06	NTRK2
ENSG00000148143	0.705979	4.35549	16.9494	3.83889e-05	ZNF462
ENSG00000148600	-1.40549	0.818432	13.8577	0.000197185	CDHR1
ENSG00000148677	0.923446	13.0676	20.8795	4.891e-06	ANKRD1
ENSG00000148948	-1.11229	0.570946	10.9308	0.000945788	LRRC4C
ENSG00000149451	-1.0253	3.69162	17.5133	2.85299e-05	ADAM33
ENSG00000149575	0.7047	5.46086	17.8626	2.37437e-05	SCN2B
ENSG00000150471	1.64897	4.25542	43.7554	3.72079e-11	ADGRL3
ENSG00000150938	0.854986	6.83171	19.3865	1.06761e-05	CRIM1
ENSG00000151012	-2.71738	0.0637199	18.9624	1.33317e-05	SLC7A11
ENSG00000151136	1.38363	0.372966	10.2056	0.00140017	BTBD11
ENSG00000151365	-3.32536	1.12348	18.8685	1.40049e-05	THRSP
ENSG00000151617	1.30904	5.18262	13.7695	0.000206669	EDNRA
ENSG00000151835	0.690748	5.3956	12.7455	0.00035686	SACS
ENSG00000151883	0.682547	3.36825	12.1126	0.000500835	PARP8
ENSG00000151892	-0.95676	3.98864	13.4138	0.000249778	GFRA1
ENSG00000152061	0.965105	7.90328	21.4698	3.59442e-06	RABGAP1L
ENSG00000152104	0.738588	5.88301	12.8002	0.000346579	PTPN14
ENSG00000152315	-2.38078	1.22381	16.1894	5.73131e-05	KCNK13
ENSG00000152580	-1.23261	4.31734	23.7562	1.0934e-06	IGSF10
ENSG00000153904	1.13273	4.86854	15.0678	0.00010372	DDAH1
ENSG00000153956	0.824376	7.35755	11.9755	0.000539038	CACNA2D1
ENSG00000154188	-1.39547	3.22615	23.3048	1.38256e-06	ANGPT1
ENSG00000154258	-1.24301	5.65043	56.1327	6.77397e-14	ABCA9
ENSG00000154262	-0.686372	5.19796	11.7461	0.000609697	ABCA6
ENSG00000154263	-1.16316	3.54893	19.1891	1.18385e-05	ABCA10
ENSG00000154654	-1.0008	2.87625	24.6877	6.74143e-07	NCAM2
ENSG00000154930	0.549765	7.83959	12.1547	0.000489649	ACSS1
ENSG00000155011	2.61441	0.594777	12.8812	0.000331902	DKK2
ENSG00000156219	-0.731454	7.88711	15.8726	6.77514e-05	ART3
ENSG00000157470	-1.31485	3.15648	18.2584	1.92871e-05	FAM81A
ENSG00000157600	0.437402	6.58537	10.6991	0.00107189	TMEM164
ENSG00000158023	1.28346	1.78466	13.7123	0.000213056	WDR66
ENSG00000158528	0.524884	5.02619	10.9703	0.000925844	PPP1R9A
ENSG00000159166	1.84611	1.07909	14.2531	0.000159796	LAD1
ENSG00000159212	1.91887	4.60663	12.0557	0.00051633	CLIC6
ENSG00000159348	0.609521	7.68662	17.2077	3.35078e-05	CYB5R1
ENSG00000159387	1.16716	3.76572	13.224	0.000276389	IRX6
ENSG00000159403	-0.708257	6.30054	10.9753	0.000923354	C1R
ENSG00000160307	-1.2459	2.28936	16.9983	3.74139e-05	S100B
ENSG00000160867	-2.19512	0.500623	29.7895	4.8159e-08	FGFR4
ENSG00000161647	-0.65657	4.75235	12.2627	0.000462096	MPP3
ENSG00000162595	-1.72266	4.50672	11.7611	0.000604822	DIRAS3
ENSG00000163092	1.04484	10.5569	12.1423	0.000492902	XIRP2
ENSG00000163520	-0.943446	6.80184	10.5961	0.00113326	FBLN2
ENSG00000163751	-1.67318	1.2699	12.9605	0.000318127	CPA3
ENSG00000164327	0.65468	6.03106	11.2681	0.000788494	RICTOR
ENSG00000164344	-1.26216	1.50213	20.1038	7.33509e-06	KLKB1
ENSG00000164494	0.422638	5.27532	12.0673	0.000513146	PDSS2
ENSG00000164619	-2.07011	2.01095	26.5988	2.50403e-07	BMPER
ENSG00000164715	0.73296	5.88644	25.836	3.71687e-07	LMTK2
ENSG00000164761	1.25107	2.9127	12.9926	0.000312722	TNFRSF11B
ENSG00000165092	-0.997268	5.39479	30.7842	2.88369e-08	ALDH1A1
ENSG00000165312	0.792248	4.72792	11.9378	0.000550054	OTUD1
ENSG00000165731	-1.6821	3.6109	31.7788	1.72767e-08	RET
ENSG00000165887	2.29797	7.72744	16.0945	6.02592e-05	ANKRD2
ENSG00000165899	-1.54226	1.22511	10.4041	0.00125735	OTOGL
ENSG00000165929	-1.34913	3.32326	22.4249	2.18517e-06	TC2N
ENSG00000166123	-0.873697	5.16746	31.1346	2.40743e-08	GPT2
ENSG00000166250	-0.762571	3.23859	13.7705	0.00020655	CLMP
ENSG00000166347	-0.482459	6.0625	11.9737	0.00053957	CYB5A
ENSG00000166483	0.934871	6.44211	17.4593	2.93531e-05	WEE1
ENSG00000166819	-3.30886	3.68013	14.3154	0.000154597	PLIN1
ENSG00000166974	0.499491	8.10036	11.3864	0.000739823	MAPRE2
ENSG00000167588	-1.31217	5.22313	15.2203	9.56685e-05	GPD1
ENSG00000167646	1.95606	3.80003	36.4865	1.53729e-09	DNAAF3
ENSG00000168079	-0.899191	5.54228	16.9351	3.86802e-05	SCARA5
ENSG00000168502	0.93276	3.17285	10.2352	0.00137784	MTCL1
ENSG00000168907	-1.61389	2.99558	18.7556	1.48585e-05	PLA2G4F
ENSG00000168952	-0.886421	5.63669	11.4459	0.000716515	STXBP6
ENSG00000169019	0.515532	4.77899	11.0745	0.000875236	COMMD8
ENSG00000169031	-1.13609	3.31822	15.7206	7.34189e-05	COL4A3
ENSG00000169116	0.54627	8.12101	13.722	0.000211952	PARM1
ENSG00000169271	-0.668802	8.7611	17.5298	2.82837e-05	HSPB3
ENSG00000169744	-0.792505	4.90767	15.1656	9.84837e-05	LDB2
ENSG00000169862	1.4749	3.55198	10.5275	0.0011761	CTNND2
ENSG00000170004	-0.547844	4.52943	10.2561	0.00136235	CHD3
ENSG00000170448	-1.69589	3.75338	61.2544	5.01572e-15	NFXL1
ENSG00000170837	1.17186	2.77432	16.2046	5.68562e-05	GPR27
ENSG00000170921	0.805979	3.23514	13.7723	0.000206361	TANC2
ENSG00000171105	0.591323	7.03848	23.7326	1.10693e-06	INSR
ENSG00000171227	-1.23093	1.03043	16.2343	5.59714e-05	TMEM37
ENSG00000171243	-2.24791	0.61333	20.9513	4.71108e-06	SOSTDC1
ENSG00000171314	0.545316	6.41445	18.3323	1.85536e-05	PGAM1
ENSG00000171502	-1.40911	1.01383	25.2891	4.93489e-07	COL24A1
ENSG00000171766	1.03101	5.99209	15.419	8.61166e-05	GATM
ENSG00000172057	0.609612	6.34488	12.3436	0.000442512	ORMDL3
ENSG00000172236	-1.63026	0.887734	16.343	5.28503e-05	TPSAB1
ENSG00000172667	0.524328	5.35816	14.0565	0.000177399	ZMAT3
ENSG00000173432	-4.79973	0.22014	15.5316	8.11369e-05	SAA1
ENSG00000173517	0.579222	6.93184	16.7343	4.29975e-05	PEAK1
ENSG00000174697	-4.38938	0.890288	15.3133	9.10716e-05	LEP
ENSG00000175155	0.548527	6.23049	10.5899	0.00113707	YPEL2
ENSG00000175220	0.829145	7.0081	31.5024	1.99198e-08	ARHGAP1
ENSG00000175445	0.987842	10.933	14.8816	0.000114475	LPL
ENSG00000175564	-1.38608	2.60222	18.6002	1.61205e-05	UCP3
ENSG00000175581	-0.471107	4.85699	12.6495	0.00037566	MRPL48
ENSG00000175820	1.6434	1.09455	15.7618	7.1838e-05	CCDC168
ENSG00000176454	-0.896223	5.42095	15.2978	9.18232e-05	LPCAT4
ENSG00000176697	1.98805	3.47137	26.8723	2.17349e-07	BDNF
ENSG00000176731	-1.09461	3.29796	15.3129	9.10918e-05	C8orf59
ENSG00000177181	0.739841	4.64088	13.8229	0.000200877	RIMKLA
ENSG00000177570	0.939923	4.21534	12.6218	0.000381283	SAMD12
ENSG00000179295	0.699078	8.17141	13.0138	0.000309199	PTPN11
ENSG00000179630	0.88366	4.25791	12.7215	0.000361482	LACC1
ENSG00000180447	-0.903798	3.3919	12.331	0.000445493	GAS1
ENSG00000180999	-1.75078	4.47993	19.4275	1.04489e-05	C1orf105
ENSG00000181016	2.11482	2.66876	16.4441	5.01062e-05	LSMEM1
ENSG00000181104	0.873122	5.00238	18.4057	1.78525e-05	F2R
ENSG00000181234	-1.75142	2.21145	23.1145	1.52635e-06	TMEM132C
ENSG00000181804	-1.00444	2.10474	15.1479	9.94108e-05	SLC9A9
ENSG00000181873	0.621302	4.45575	17.1742	3.41029e-05	IBA57
ENSG00000182534	0.641872	8.58137	12.2349	0.00046904	MXRA7
ENSG00000182985	0.572515	6.50104	15.8463	6.87007e-05	CADM1
ENSG00000183044	0.898075	4.91587	15.236	9.48767e-05	ABAT
ENSG00000183283	0.461058	8.113	12.3832	0.000433223	DAZAP2
ENSG00000183454	-1.48757	4.8773	18.8274	1.43094e-05	GRIN2A
ENSG00000183779	-1.22002	3.61786	10.7887	0.00102122	ZNF703
ENSG00000183798	-1.24511	3.35735	16.0209	6.26486e-05	EMILIN3
ENSG00000183908	1.27458	2.08244	10.7961	0.00101715	LRRC55
ENSG00000184226	0.788835	5.27197	18.4897	1.70822e-05	PCDH9
ENSG00000184347	-0.724819	4.44095	15.4935	8.27898e-05	SLIT3
ENSG00000184500	1.33497	7.23305	17.6127	2.70781e-05	PROS1
ENSG00000184811	-3.17266	1.86135	13.3682	0.000255933	TUSC5
ENSG00000184828	1.04724	1.49357	12.6917	0.000367281	ZBTB7C
ENSG00000185215	-0.635374	4.62218	11.0307	0.000896159	TNFAIP2
ENSG00000185559	-1.16414	5.14298	23.7101	1.11992e-06	DLK1
ENSG00000185669	-1.03557	0.902938	10.1201	0.00146664	SNAI3
ENSG00000185697	0.753516	3.11961	10.3175	0.00131774	MYBL1
ENSG00000185915	1.15249	2.6044	13.5299	0.000234788	KLHL34
ENSG00000186231	-1.41288	0.866624	12.6532	0.000374924	KLHL32
ENSG00000186314	-2.06876	2.16487	31.221	2.30267e-08	PRELID2
ENSG00000186335	-3.19111	1.46335	16.5611	4.71067e-05	SLC36A2
ENSG00000186432	0.493624	8.0162	11.5621	0.000673096	KPNA4
ENSG00000186472	1.12466	3.36487	14.7914	0.000120082	PCLO
ENSG00000186642	-0.724789	5.28914	15.0937	0.000102302	PDE2A
ENSG00000187193	-1.75292	1.16087	14.9239	0.000111936	MT1X
ENSG00000187268	3.5975	0.611285	12.5029	0.000406327	FAM9C
ENSG00000187288	-3.64424	1.68264	17.3754	3.06764e-05	CIDEC
ENSG00000187720	0.619163	8.05223	13.0169	0.000308687	THSD4
ENSG00000188001	-1.76197	0.492398	14.4852	0.000141266	TPRG1
ENSG00000188176	-0.905814	3.93977	12.4078	0.000427553	SMTNL2
ENSG00000188488	-2.0621	1.35859	26.8176	2.23591e-07	SERPINA5
ENSG00000196104	4.89796	-0.172015	56.9442	4.48345e-14	SPOCK3
ENSG00000196428	0.571037	4.62468	12.457	0.000416436	TSC22D2
ENSG00000196616	-1.23356	6.98317	31.1384	2.40268e-08	ADH1B
ENSG00000197321	0.603237	9.51406	13.1592	0.000286104	SVIL
ENSG00000197405	1.39419	1.96068	12.3396	0.000443455	C5AR1
ENSG00000197766	-2.0209	4.85799	26.3841	2.79841e-07	CFD
ENSG00000197971	0.535781	6.1754	13.0267	0.000307082	MBP
ENSG00000198053	0.533301	5.10918	14.9489	0.00011046	SIRPA
ENSG00000198121	-0.631744	3.93571	10.5414	0.00116731	LPAR1
ENSG00000198216	-1.90072	0.849817	10.2904	0.00133728	CACNA1E
ENSG00000198542	-1.93979	2.43527	34.9572	3.3703e-09	ITGBL1
ENSG00000198626	0.586066	11.7296	13.5272	0.000235127	RYR2
ENSG00000198719	-1.59701	3.60605	17.4948	2.88102e-05	DLL1
ENSG00000198794	1.13081	2.80104	14.4646	0.000142821	SCAMP5
ENSG00000198842	0.89449	7.8991	14.0815	0.000175054	DUSP27
ENSG00000198947	0.622298	8.70877	12.2581	0.000463248	DMD
ENSG00000204248	-1.02217	1.88007	13.341	0.000259669	COL11A2
ENSG00000204681	-0.637977	4.48804	11.1511	0.000839822	GABBR1
ENSG00000204928	-3.3652	0.044669	30.9394	2.66206e-08	GRXCR2
ENSG00000205221	-1.0011	4.3934	21.7917	3.03904e-06	VIT
ENSG00000206384	-1.58275	3.06335	14.2799	0.000157538	COL6A6
ENSG00000206538	-0.820189	2.6788	12.7801	0.000350328	VGLL3
ENSG00000206573	-0.612507	3.45858	12.1279	0.000496727	THUMPD3-AS1
ENSG00000211445	0.725086	9.92189	10.6024	0.00112938	GPX3
ENSG00000211448	1.04016	4.83997	11.2445	0.000798607	DIO2
ENSG00000213088	-0.988631	2.71554	12.0968	0.000505074	ACKR1
ENSG00000213694	-0.624717	5.20179	13.3553	0.000257695	S1PR3
ENSG00000214548	-1.13335	5.12696	12.9578	0.00031859	MEG3
ENSG00000214814	-1.7267	1.8895	16.2303	5.60899e-05	FER1L6
ENSG00000215018	-2.0559	4.14593	48.5744	3.17991e-12	COL28A1
ENSG00000223508	1.09504	1.09054	12.4681	0.000413964	NA
ENSG00000223784	1.56091	2.20466	15.8271	6.94007e-05	LINP1
ENSG00000225778	-1.77182	0.247946	16.782	4.19298e-05	PROSER2-AS1
ENSG00000226306	0.623822	8.43688	15.5355	8.09693e-05	NPY6R
ENSG00000226833	-0.649804	3.01571	10.9695	0.00092625	NA
ENSG00000228436	1.44809	1.30263	14.1895	0.000165288	LOC105378663
ENSG00000230746	-1.68914	1.58938	31.0677	2.49188e-08	NA
ENSG00000231013	2.13146	1.95648	23.1309	1.51337e-06	NA
ENSG00000232079	-2.69567	2.23582	12.6307	0.000379468	LINC01697
ENSG00000234869	-1.19216	3.46528	23.9511	9.8814e-07	NA
ENSG00000235098	-1.28952	1.04964	14.2692	0.000158435	ANKRD65
ENSG00000235711	2.41798	0.318219	19.2256	1.16144e-05	ANKRD34C
ENSG00000236013	-0.987452	5.89978	10.289	0.00133827	LOC100507477
ENSG00000236714	-1.18821	4.28102	12.8385	0.000339568	LINC01844
ENSG00000239665	-0.841346	2.84112	11.1499	0.000840341	NA
ENSG00000240045	2.18756	1.50344	10.6565	0.00109683	LOC100507537
ENSG00000246090	-1.32065	0.59011	15.5349	8.09964e-05	LOC100507053
ENSG00000248144	-1.54666	2.78479	25.2621	5.00435e-07	ADH1C
ENSG00000250497	-0.872119	2.90943	11.1529	0.000838988	NA
ENSG00000250891	-1.56649	3.98047	15.5827	7.89743e-05	NA
ENSG00000250981	-1.16111	2.37097	16.5637	4.70421e-05	NA
ENSG00000253369	-2.20076	2.25312	21.6761	3.2278e-06	NA
ENSG00000254245	0.825312	2.08099	12.2738	0.000459351	PCDHGA3
ENSG00000255399	0.791518	4.67194	13.0067	0.000310381	TBX5-AS1
ENSG00000257259	-2.03314	1.69691	10.3592	0.00128832	LINC02388
ENSG00000258498	-1.78969	1.04827	28.6601	8.62632e-08	MIR1247
ENSG00000258676	-2.49265	2.37438	10.1963	0.00140726	NA
ENSG00000259417	1.04595	4.42859	13.3825	0.000253977	LINC01314
ENSG00000260186	-2.42626	2.64259	24.6548	6.85727e-07	NA
ENSG00000260604	2.52115	4.59643	16.4499	4.99537e-05	NA
ENSG00000261195	1.24582	1.14693	12.8818	0.000331791	NA
ENSG00000263443	-0.969254	1.85739	10.7051	0.00106842	NA
ENSG00000265142	-0.574131	4.31762	11.0124	0.000905043	NA
ENSG00000267506	-1.83811	0.294754	14.8966	0.000113565	NA
ENSG00000267653	-1.53835	0.954336	24.8447	6.21389e-07	NA
ENSG00000274295	-1.55637	2.14967	12.7455	0.000356869	NA
ENSG00000274317	-1.02169	3.56087	18.5552	1.65052e-05	NA
ENSG00000275149	-1.8991	0.373862	19.8996	8.16171e-06	NA
ENSG00000277737	-1.31404	3.88873	10.1999	0.0014045	NA
ENSG00000280220	-1.38874	3.41268	13.6529	0.000219897	NA
ENSG00000282917	-3.78434	3.12845	21.9831	2.75055e-06	NA

## Sheet: LV_vs_RV_in_rEF
GeneID	logFC	logCPM	LR	PValue	GeneSymbol
ENSG00000003436	-0.620979	4.76945	13.298	0.000265692	TFPI
ENSG00000008394	-2.53744	4.51305	21.5478	3.4511e-06	MGST1
ENSG00000011465	-0.944126	10.7545	19.5934	9.57977e-06	DCN
ENSG00000022267	0.849921	11.3875	14.9783	0.000108752	FHL1
ENSG00000035403	0.653348	8.90943	15.7017	7.41577e-05	VCL
ENSG00000035664	-0.635406	5.20267	12.5753	0.000390876	DAPK2
ENSG00000047849	0.905375	10.3066	20.5832	5.70961e-06	MAP4
ENSG00000067992	1.10444	2.71284	18.6923	1.53603e-05	PDK3
ENSG00000070193	-2.76507	0.958936	20.3847	6.33327e-06	FGF10
ENSG00000071967	-0.848432	7.54094	18.5536	1.65191e-05	CYBRD1
ENSG00000072657	-3.49019	0.717185	15.1855	9.74485e-05	TRHDE
ENSG00000075035	-2.41277	0.5204	18.167	2.0236e-05	WSCD2
ENSG00000077420	-1.52647	0.905949	12.3858	0.000432614	APBB1IP
ENSG00000077942	-1.47144	6.96773	14.6375	0.000130296	FBLN1
ENSG00000079819	-0.717093	6.44882	15.0498	0.000104709	EPB41L2
ENSG00000081052	-1.06631	4.53977	28.3701	1.00201e-07	COL4A4
ENSG00000087245	-0.932459	7.13672	30.0675	4.17267e-08	MMP2
ENSG00000088827	-1.11314	2.61997	15.3978	8.70895e-05	SIGLEC1
ENSG00000091831	-1.10911	2.22628	17.1201	3.50887e-05	ESR1
ENSG00000092621	-1.25432	3.08476	16.5454	4.74998e-05	PHGDH
ENSG00000094963	-0.842664	6.57161	14.4986	0.000140263	FMO2
ENSG00000096968	1.08817	6.70521	18.4218	1.77022e-05	JAK2
ENSG00000099822	2.22982	3.12659	25.715	3.95739e-07	HCN2
ENSG00000100234	-0.676011	9.29338	12.5342	0.000399561	TIMP3
ENSG00000101347	-0.60504	5.31801	12.6368	0.000378228	SAMHD1
ENSG00000101638	1.42093	3.6369	12.1737	0.000484671	ST8SIA5
ENSG00000103316	0.852139	7.64256	26.6352	2.45728e-07	CRYM
ENSG00000104043	-1.20594	1.98236	12.1617	0.000487819	ATP8B4
ENSG00000104332	1.04578	7.48938	11.7488	0.000608819	SFRP1
ENSG00000104812	0.734474	7.98378	11.9315	0.000551929	GYS1
ENSG00000105609	-1.47591	1.9221	14.011	0.000181746	LILRB5
ENSG00000106804	-1.28691	1.07933	12.4284	0.000422853	C5
ENSG00000108018	-1.47585	3.62123	23.8125	1.0619e-06	SORCS1
ENSG00000109452	1.19435	6.16803	23.1799	1.47529e-06	INPP4B
ENSG00000110077	-1.09585	2.95599	16.7739	4.21096e-05	MS4A6A
ENSG00000110079	-1.75832	1.77182	16.1946	5.71569e-05	MS4A4A
ENSG00000111962	-0.960315	3.06575	16.1615	5.81645e-05	UST
ENSG00000112936	-1.17941	8.87275	12.0768	0.000510532	C7
ENSG00000113083	-1.13701	2.92773	14.2596	0.000159244	LOX
ENSG00000113389	1.58946	6.80465	24.8259	6.27497e-07	NPR3
ENSG00000114805	-1.47517	1.44146	13.0352	0.000305693	PLCH1
ENSG00000116774	-0.879457	4.83158	14.1163	0.000171848	OLFML3
ENSG00000117595	1.16284	6.17753	15.7391	7.27044e-05	IRF6
ENSG00000122121	-1.65924	0.61754	14.4827	0.00014145	XPNPEP2
ENSG00000123836	1.00122	7.22906	20.6227	5.5928e-06	PFKFB2
ENSG00000124212	-0.943348	5.00656	14.9803	0.000108637	PTGIS
ENSG00000124253	-3.77654	0.3349	11.9598	0.000543612	PCK1
ENSG00000124491	-1.18169	4.2309	18.5947	1.6167e-05	F13A1
ENSG00000125355	-1.56362	1.4872	16.6184	4.57061e-05	TMEM255A
ENSG00000126016	-0.880892	4.20276	11.9652	0.000542028	NA
ENSG00000127824	0.882361	7.23568	12.7835	0.000349686	TUBA4A
ENSG00000127954	-1.02612	5.46037	21.6361	3.29582e-06	STEAP4
ENSG00000128872	-0.908759	4.42554	12.7086	0.000363973	TMOD2
ENSG00000129521	0.99849	7.30727	14.8741	0.000114931	EGLN3
ENSG00000131016	-0.726846	5.28194	14.3612	0.000150876	AKAP12
ENSG00000131386	-1.00323	4.12819	13.5677	0.000230114	GALNT15
ENSG00000133083	-1.29169	4.3669	26.2465	3.00502e-07	DCLK1
ENSG00000133317	-3.85219	0.56492	17.5376	2.81689e-05	LGALS12
ENSG00000133800	-1.80443	3.35971	28.1656	1.11365e-07	LYVE1
ENSG00000134363	-2.24337	2.19215	17.0827	3.57874e-05	FST
ENSG00000134716	0.636901	6.91625	14.5486	0.000136591	CYP2J2
ENSG00000134853	-1.20565	5.45055	32.5893	1.13838e-08	PDGFRA
ENSG00000135472	-2.32742	3.05351	21.0728	4.42171e-06	FAIM2
ENSG00000135917	-4.51842	1.02524	25.0199	5.67427e-07	SLC19A3
ENSG00000136010	-0.945643	2.50402	14.4912	0.000140817	ALDH1L2
ENSG00000136235	0.764885	9.20712	13.0206	0.000308077	GPNMB
ENSG00000138193	1.25135	5.46556	16.9297	3.87894e-05	PLCE1
ENSG00000138347	0.808797	8.42398	17.7569	2.51005e-05	MYPN
ENSG00000138356	-1.77408	2.35889	24.3797	7.90987e-07	AOX1
ENSG00000138378	2.49203	2.61832	41.6706	1.0802e-10	STAT4
ENSG00000140557	1.49072	3.56153	25.2044	5.15654e-07	ST8SIA2
ENSG00000142494	0.954531	3.51506	13.1326	0.000290202	SLC47A1
ENSG00000142973	-1.53505	4.15166	12.083	0.000508832	CYP4B1
ENSG00000143196	-1.05645	6.71896	21.4355	3.65925e-06	DPT
ENSG00000143341	-1.04657	4.70729	18.5874	1.62292e-05	HMCN1
ENSG00000143499	0.657599	9.07058	11.8151	0.000587526	SMYD2
ENSG00000143847	0.727834	5.94491	17.2356	3.30193e-05	PPFIA4
ENSG00000144036	0.677433	7.6013	11.9547	0.000545103	EXOC6B
ENSG00000144230	-1.13589	2.5372	11.8341	0.000581551	GPR17
ENSG00000144891	-1.30444	2.55973	11.964	0.000542385	AGTR1
ENSG00000144908	0.579665	4.93947	11.966	0.000541789	ALDH1L1
ENSG00000145428	1.70449	0.340802	12.6431	0.000376963	RNF175
ENSG00000145824	-2.37631	3.23573	14.9506	0.000110365	CXCL14
ENSG00000146197	-1.08223	4.68005	26.1426	3.17103e-07	SCUBE3
ENSG00000147251	-0.965989	2.84411	12.0515	0.00051751	DOCK11
ENSG00000147257	-1.6918	3.57391	25.3698	4.73275e-07	GPC3
ENSG00000148344	-1.60282	1.14787	14.9998	0.000107524	PTGES
ENSG00000148677	0.945791	13.0158	15.9971	6.3438e-05	ANKRD1
ENSG00000149575	0.840255	5.3549	25.7079	3.97188e-07	SCN2B
ENSG00000150471	1.44875	4.04349	22.9452	1.66685e-06	ADGRL3
ENSG00000151136	1.25012	0.75725	11.7878	0.000596202	BTBD11
ENSG00000151365	-4.2117	2.27169	12.0424	0.000520033	THRSP
ENSG00000151789	-0.913211	3.13158	16.0095	6.3027e-05	ZNF385D
ENSG00000152580	-1.51223	4.35498	16.417	5.08284e-05	IGSF10
ENSG00000153253	-1.02227	2.64567	13.2321	0.000275191	SCN3A
ENSG00000153823	-0.884917	3.94027	12.0418	0.000520216	PID1
ENSG00000154175	-0.906373	5.65051	13.4446	0.000245718	ABI3BP
ENSG00000154262	-0.807502	5.33384	17.9336	2.28751e-05	ABCA6
ENSG00000154654	-1.15771	3.00792	14.8301	0.000117643	NCAM2
ENSG00000154736	-1.37827	3.77335	26.2981	2.92571e-07	ADAMTS5
ENSG00000156103	-1.06654	2.81899	14.6017	0.000132793	MMP16
ENSG00000156298	-0.757725	4.61739	14.7633	0.000121887	TSPAN7
ENSG00000157150	-1.40773	3.87908	15.8167	6.97835e-05	TIMP4
ENSG00000159403	-1.1182	6.65606	19.3263	1.10176e-05	C1R
ENSG00000163092	0.914292	10.2756	18.3594	1.82915e-05	XIRP2
ENSG00000164619	-2.41983	2.02306	15.4645	8.40681e-05	BMPER
ENSG00000165092	-1.1367	5.49545	13.5382	0.000233757	ALDH1A1
ENSG00000165197	-1.41565	4.20175	14.1775	0.000166346	VEGFD
ENSG00000165887	1.25711	8.04996	13.1104	0.000293664	ANKRD2
ENSG00000165929	-1.74701	3.05358	15.8201	6.96572e-05	TC2N
ENSG00000166147	-0.905679	7.06927	15.9092	6.64533e-05	FBN1
ENSG00000166974	0.718364	7.99506	14.3371	0.000152825	MAPRE2
ENSG00000167588	-1.1978	5.45802	13.0705	0.000299982	GPD1
ENSG00000167646	1.0586	4.29493	18.4152	1.77633e-05	DNAAF3
ENSG00000168079	-1.63452	5.80854	38.5448	5.35111e-10	SCARA5
ENSG00000169855	-0.784845	3.95829	15.1182	0.000100985	ROBO1
ENSG00000170323	-0.700178	7.3621	13.8427	0.000198764	FABP4
ENSG00000170390	0.655503	4.72002	12.5041	0.000406054	DCLK2
ENSG00000170448	-1.65972	3.82332	27.4819	1.58569e-07	NFXL1
ENSG00000170961	-2.0064	1.35079	18.0678	2.13181e-05	HAS2
ENSG00000171227	-1.71121	1.52373	12.5531	0.000395552	TMEM37
ENSG00000171840	-1.68324	2.14044	15.7135	7.36948e-05	NINJ2
ENSG00000172260	-1.13586	5.10758	16.779	4.19965e-05	NEGR1
ENSG00000173114	-1.55228	2.92233	17.01	3.71842e-05	LRRN3
ENSG00000173369	-1.24396	2.74413	19.5657	9.72011e-06	C1QB
ENSG00000173372	-1.43039	3.44171	20.7659	5.18988e-06	C1QA
ENSG00000174899	-1.78893	1.15862	12.3509	0.000440778	PQLC2L
ENSG00000175115	0.631378	6.27011	12.0448	0.000519367	PACS1
ENSG00000175820	1.34376	0.79433	13.2856	0.000267455	CCDC168
ENSG00000175967	-1.77797	0.838644	12.8444	0.000338498	FLJ34503
ENSG00000176194	-2.51557	1.33564	13.014	0.000309169	CIDEA
ENSG00000176697	1.2383	3.52328	17.0354	3.66887e-05	BDNF
ENSG00000180447	-1.28422	3.58472	25.1376	5.33818e-07	GAS1
ENSG00000180999	-1.50445	3.96985	12.7399	0.000357928	C1orf105
ENSG00000182326	-0.800424	7.55	23.8014	1.06807e-06	C1S
ENSG00000182578	-1.10064	3.42236	18.144	2.04809e-05	CSF1R
ENSG00000183873	0.627255	8.10714	12.4173	0.000425376	SCN5A
ENSG00000186314	-1.43446	1.9542	18.3513	1.83695e-05	PRELID2
ENSG00000187134	-1.23666	4.34777	32.6861	1.08311e-08	AKR1C1
ENSG00000187193	-1.48534	0.768978	13.4265	0.000248097	MT1X
ENSG00000188488	-1.94326	2.14993	27.8205	1.33107e-07	SERPINA5
ENSG00000196091	-1.12524	2.76911	13.0472	0.000303744	MYBPC1
ENSG00000196616	-1.64785	6.96729	19.173	1.19391e-05	ADH1B
ENSG00000197253	-2.45196	0.778796	15.2074	9.63277e-05	TPSB2
ENSG00000197444	1.87105	3.25937	21.8477	2.95165e-06	OGDHL
ENSG00000197629	-1.02966	3.15582	12.5126	0.000404219	MPEG1
ENSG00000197971	0.652213	6.11583	14.1353	0.000170122	MBP
ENSG00000198121	-0.91716	4.16661	13.0582	0.000301966	LPAR1
ENSG00000198216	-2.90883	0.812936	39.0985	4.02964e-10	CACNA1E
ENSG00000204136	-0.753023	5.51432	16.1151	5.96074e-05	GGTA1P
ENSG00000204291	-0.668467	7.60099	12.6398	0.000377612	COL15A1
ENSG00000205221	-1.14046	4.41025	26.4614	2.68862e-07	VIT
ENSG00000206384	-1.55665	3.30897	14.3956	0.000148152	COL6A6
ENSG00000211679	-2.96377	0.877824	16.0527	6.16039e-05	NA
ENSG00000214548	-0.875815	4.98003	16.426	5.05853e-05	MEG3
ENSG00000215018	-2.01423	4.20113	53.8151	2.20274e-13	COL28A1
ENSG00000221986	-2.45664	0.449832	16.2019	5.69363e-05	MYBPHL
ENSG00000228436	1.35838	1.06221	12.6347	0.000378643	LOC105378663
ENSG00000232079	-2.30261	0.96395	26.8962	2.14684e-07	LINC01697
ENSG00000240654	-1.44433	1.0803	11.8991	0.000561602	C1QTNF9
ENSG00000248144	-1.7704	2.87767	23.1561	1.49371e-06	ADH1C
ENSG00000248905	1.52473	0.965872	12.5768	0.000390565	FMN1
ENSG00000257259	-2.52248	1.99943	40.2193	2.26995e-10	LINC02388
ENSG00000260186	-1.89538	2.43887	12.0885	0.000507346	NA
ENSG00000260314	-1.24881	2.702	12.6096	0.000383773	MRC1
ENSG00000260604	1.64149	3.28743	14.2992	0.000155927	NA
ENSG00000267653	-1.73501	0.812064	16.1095	5.97822e-05	NA
ENSG00000270112	1.48551	1.95556	14.4437	0.000144412	NA
ENSG00000275149	-2.22764	0.569474	26.5315	2.59278e-07	NA
ENSG00000277494	-1.12969	4.65984	23.1427	1.50415e-06	GPIHBP1
ENSG00000280220	-2.37916	3.08736	27.3608	1.68821e-07	NA
