# Supplementary material for: Cardiac biopsies reveal differences in transcriptomics between left and right ventricle in patients with or without diagnostic signs of heart failure
Source: Sci Rep. 2024 Mar 9;14:5811. doi: 10.1038/s41598-024-56025-1 (PMC10924960; doi:10.1038/s41598-024-56025-1)
Supplement: Supplementary file 4 — Supplementary Table S4. [file 41598_2024_56025_MOESM4_ESM.xlsx]

## Sheet: README
Comprehensive table of all differentially expressed (DE) genes between LV and RV, represented by logFC and logCPM (log counts per million) across all conditions. Columns are gradient-coloured, with blue indicating positive values and red indicating negative values. Genes with a significant p-value < 0.05 are marked with an "x."

## Sheet: Supplement Table S3
		logFC_pEF	logCPM_pEF		logFC_rEF	logCPM_rEF		logFC_Normal	logCPM_Normal
STAT4	x	3.26145	3.24877	x	2.49203	2.61832	x	2.16197	2.36779
HCN2		1.89725	3.1792	x	2.22982	3.12659	x	2.04053	3.21245
OGDHL				x	1.87105	3.25937	x	1.43845	3.26054
RNF175				x	1.70449	0.340802
ENSG00000260604	x	2.52115	4.59643	x	1.64149	3.28743	x	1.508	4.18195
NPR3		1.77636	6.97569	x	1.58946	6.80465		1.05763	6.5919
FMN1				x	1.52473	0.965872
ST8SIA2	x	2.13122	3.74786	x	1.49072	3.56153	x	1.54178	3.15999
ENSG00000270112				x	1.48551	1.95556		1.37192	1.952
ADGRL3		1.64897	4.25542	x	1.44875	4.04349		0.94314	3.86144
ST8SIA5		1.86862	3.257	x	1.42093	3.6369	x	1.56567	3.3131
LOC105378663		1.44809	1.30263	x	1.35838	1.06221		0.866834	0.984892
CCDC168		1.6434	1.09455	x	1.34376	0.79433
ANKRD2	x	2.29797	7.72744	x	1.25711	8.04996	x	1.5768	7.54681
PLCE1		1.19172	5.20094	x	1.25135	5.46556		0.75638	5.0987
BTBD11		1.38363	0.372966	x	1.25012	0.75725
BDNF		1.98805	3.47137	x	1.2383	3.52328		1.1117	2.80182
INPP4B		1.56055	6.52452	x	1.19435	6.16803		1.14039	6.10102
IRF6				x	1.16284	6.17753		0.713963	6.36458
PDK3		0.932895	2.71972	x	1.10444	2.71284		0.758547	2.81139
JAK2		1.54243	6.88447		1.08817	6.70521
DNAAF3		1.95606	3.80003		1.0586	4.29493		1.38785	3.68291
SFRP1		1.17827	7.21096		1.04578	7.48938		1.24521	7.56063
PFKFB2		0.950137	7.36216		1.00122	7.22906		0.526667	7.19533
EGLN3		0.86754	7.19045		0.99849	7.30727
SLC47A1		1.58438	3.27442		0.954531	3.51506		1.16099	2.99062
ANKRD1		0.923446	13.0676		0.945791	13.0158
XIRP2		1.04484	10.5569		0.914292	10.2756
MAP4		1.00833	10.3058		0.905375	10.3066		0.612342	10.2683
TUBA4A					0.882361	7.23568
CRYM		0.913625	7.8767		0.852139	7.64256		0.694454	7.52073
FHL1		1.66171	11.5166		0.849921	11.3875
SCN2B		0.7047	5.46086		0.840255	5.3549		0.488835	5.37953
MYPN		0.953951	8.54504		0.808797	8.42398		0.32523	8.28205
GPNMB					0.764885	9.20712		0.559732	9.41575
GYS1		0.619728	7.95278		0.734474	7.98378		0.514575	7.88114
PPFIA4					0.727834	5.94491		0.600395	5.82167
MAPRE2		0.499491	8.10036		0.718364	7.99506
EXOC6B		0.818451	7.64531		0.677433	7.6013
SMYD2					0.657599	9.07058		0.435217	8.83534
DCLK2					0.655503	4.72002
VCL		0.697531	8.8168		0.653348	8.90943		0.425768	8.75859
MBP		0.535781	6.1754		0.652213	6.11583
CYP2J2		1.03942	6.97003		0.636901	6.91625		0.724411	6.76331
PACS1					0.631378	6.27011
SCN5A					0.627255	8.10714		0.416835	8.18392
ALDH1L1		0.650694	4.90565		0.579665	4.93947
SAMHD1		-0.505838	5.0999		-0.60504	5.31801
TFPI					-0.620979	4.76945
DAPK2					-0.635406	5.20267
COL15A1					-0.668467	7.60099
TIMP3					-0.676011	9.29338
FABP4					-0.700178	7.3621
EPB41L2					-0.717093	6.44882
AKAP12		-0.446832	5.04602		-0.726846	5.28194
GGTA1P					-0.753023	5.51432
TSPAN7					-0.757725	4.61739		-0.69769	4.72452
ROBO1					-0.784845	3.95829
C1S					-0.800424	7.55		-0.607738	7.4534
ABCA6		-0.686372	5.19796		-0.807502	5.33384		-0.405993	5.20335
FMO2					-0.842664	6.57161
CYBRD1					-0.848432	7.54094		-0.513144	7.4476
MEG3		-1.13335	5.12696		-0.875815	4.98003
OLFML3					-0.879457	4.83158
ENSG00000126016					-0.880892	4.20276		-0.507941	4.05176
PID1					-0.884917	3.94027
FBN1					-0.905679	7.06927
ABI3BP					-0.906373	5.65051		-0.53548	5.54262
TMOD2		-0.609947	4.39252		-0.908759	4.42554
ZNF385D					-0.913211	3.13158
LPAR1		-0.631744	3.93571		-0.91716	4.16661		-0.635782	4.02803
MMP2					-0.932459	7.13672
PTGIS					-0.943348	5.00656		-0.534805	5.2371
DCN					-0.944126	10.7545		-0.65205	10.7724
ALDH1L2					-0.945643	2.50402
UST		-1.01971	2.94712		-0.960315	3.06575		-0.679377	2.96111
DOCK11					-0.965989	2.84411
GALNT15		-0.861609	4.10642		-1.00323	4.12819
SCN3A					-1.02227	2.64567
STEAP4					-1.02612	5.46037		-0.43312	5.51973
MPEG1					-1.02966	3.15582
HMCN1					-1.04657	4.70729
DPT		-1.03323	6.7924		-1.05645	6.71896		-0.738541	6.68605
COL4A4		-0.941375	4.2854		-1.06631	4.53977		-0.61149	4.40905
MMP16					-1.06654	2.81899		-0.719753	2.82852
SCUBE3		-1.5341	4.86428		-1.08223	4.68005		-1.2241	4.87703
MS4A6A					-1.09585	2.95599
CSF1R					-1.10064	3.42236
ESR1					-1.10911	2.22628
SIGLEC1					-1.11314	2.61997
C1R		-0.708257	6.30054		-1.1182	6.65606		-0.731528	6.448
MYBPC1					-1.12524	2.76911		-1.04204	2.77054
GPIHBP1					-1.12969	4.65984
NEGR1					-1.13586	5.10758
GPR17					-1.13589	2.5372
ALDH1A1		-0.997268	5.39479		-1.1367	5.49545		-0.768999	5.56471
LOX					-1.13701	2.92773
VIT		-1.0011	4.3934		-1.14046	4.41025
NCAM2		-1.0008	2.87625		-1.15771	3.00792
C7		-1.2058	8.82553		-1.17941	8.87275		-0.853033	9.04303
F13A1					-1.18169	4.2309
GPD1		-1.31217	5.22313		-1.1978	5.45802		-1.14811	5.28662
PDGFRA		-0.952517	5.29824		-1.20565	5.45055		-0.782227	5.52455
ATP8B4					-1.20594	1.98236
AKR1C1					-1.23666	4.34777		-0.876928	4.23914
C1QB					-1.24396	2.74413
MRC1					-1.24881	2.702
PHGDH					-1.25432	3.08476		-0.647503	3.17938
GAS1		-0.903798	3.3919		-1.28422	3.58472
C5					-1.28691	1.07933
DCLK1		-0.956377	4.00504		-1.29169	4.3669		-0.610516	4.01304
AGTR1					-1.30444	2.55973
ADAMTS5					-1.37827	3.77335
TIMP4					-1.40773	3.87908
VEGFD					-1.41565	4.20175		-0.926469	3.98124
C1QA					-1.43039	3.44171
PRELID2		-2.06876	2.16487		-1.43446	1.9542		-1.70776	2.11359
C1QTNF9					-1.44433	1.0803
FBLN1		-0.866666	6.64593		-1.47144	6.96773		-0.791957	6.90451
PLCH1		-1.78054	1.6775		-1.47517	1.44146		-1.26066	1.56784
SORCS1					-1.47585	3.62123
LILRB5					-1.47591	1.9221
MT1X		-1.75292	1.16087		-1.48534	0.768978		-1.05547	1.20803
C1orf105		-1.75078	4.47993		-1.50445	3.96985		-1.56212	4.14061
IGSF10		-1.23261	4.31734		-1.51223	4.35498
APBB1IP					-1.52647	0.905949
CYP4B1					-1.53505	4.15166
LRRN3					-1.55228	2.92233		-1.5389	3.32011
COL6A6		-1.58275	3.06335		-1.55665	3.30897		-1.08734	3.3318
TMEM255A		-1.23183	1.09792		-1.56362	1.4872		-1.04045	1.73862
PTGES					-1.60282	1.14787
SCARA5		-0.899191	5.54228		-1.63452	5.80854
ADH1B		-1.23356	6.98317		-1.64785	6.96729
XPNPEP2					-1.65924	0.61754
NFXL1		-1.69589	3.75338		-1.65972	3.82332		-1.5512	4.00355
NINJ2					-1.68324	2.14044		-1.29737	2.14901
GPC3		-1.2985	3.02902		-1.6918	3.57391		-1.28466	3.73699
TMEM37		-1.23093	1.03043		-1.71121	1.52373		-0.847836	1.33264
ENSG00000267653		-1.53835	0.954336		-1.73501	0.812064		-1.09688	1.43692
TC2N		-1.34913	3.32326		-1.74701	3.05358
MS4A4A					-1.75832	1.77182
ADH1C		-1.54666	2.78479		-1.7704	2.87767		-0.942719	2.74092
AOX1					-1.77408	2.35889		-1.098	2.28675
FLJ34503					-1.77797	0.838644
PQLC2L					-1.78893	1.15862		-1.02842	1.12846
LYVE1					-1.80443	3.35971
ENSG00000260186	z	-2.42626	2.64259		-1.89538	2.43887		-1.92294	2.93533
SERPINA5		-2.0621	1.35859		-1.94326	2.14993		-1.34675	1.59926
HAS2					-2.0064	1.35079
COL28A1		-2.0559	4.14593		-2.01423	4.20113		-1.47099	4.51563
ENSG00000275149		-1.8991	0.373862		-2.22764	0.569474		-1.70998	0.227322
FST		-1.38354	2.04264	z	-2.24337	2.19215		-1.09078	2.16224
LINC01697	z	-2.69567	2.23582	z	-2.30261	0.96395		-1.72268	0.752387
FAIM2		-1.51819	3.25626	z	-2.32742	3.05351		-1.05467	3.40227
CXCL14		-1.58915	3.2504	z	-2.37631	3.23573
ENSG00000280220		-1.38874	3.41268	z	-2.37916	3.08736		-1.56827	3.48865
WSCD2		-2.28789	0.219722	z	-2.41277	0.5204
BMPER		-2.07011	2.01095	z	-2.41983	2.02306		-1.84087	2.16607
TPSB2				z	-2.45196	0.778796
MYBPHL				z	-2.45664	0.449832
CIDEA				z	-2.51557	1.33564
LINC02388		-2.03314	1.69691	z	-2.52248	1.99943	z	-2.29831	2.14056
MGST1		-1.53007	3.8674	z	-2.53744	4.51305		-1.33217	3.83124
FGF10	z	-4.12948	0.415163	z	-2.76507	0.958936	z	-2.05673	0.425322
CACNA1E		-1.90072	0.849817	z	-2.90883	0.812936	z	-3.2274	1.18338
ENSG00000211679				z	-2.96377	0.877824
TRHDE		-2.14092	0.565471	z	-3.49019	0.717185	z	-3.06445	0.706747
PCK1				z	-3.77654	0.3349
LGALS12				z	-3.85219	0.56492	z	-2.642	-0.372239
THRSP	z	-3.32536	1.12348	z	-4.2117	2.27169	z	-2.45101	0.879916
SLC19A3				z	-4.51842	1.02524		-1.39558	-0.33022
NPPB	x	5.74877	4.94545				x	5.87362	4.43482
SPOCK3	x	4.89796	-0.172015				x	4.46763	-0.197827
CENPA	x	3.91543	2.53417				x	1.82159	1.38323
FAM9C	x	3.5975	0.611285
PRG4	x	3.45069	2.10658
SYTL5	x	3.14843	0.244123
DKK2	x	2.61441	0.594777
CRIP3	x	2.52836	2.7627
BEX2	x	2.50052	1.50283
PDE8B	x	2.43132	1.79757
ANKRD34C	x	2.41798	0.318219
KIF1A	x	2.23966	0.257264
LOC100507537	x	2.18756	1.50344
MARCO	x	2.1363	-0.0512694
ENSG00000231013	x	2.13146	1.95648
PTPRH	x	2.1307	1.12551
TNFRSF12A		2.12248	4.85364
LSMEM1		2.11482	2.66876
CLIC6		1.91887	4.60663					1.17151	4.7111
LAD1		1.84611	1.07909
PDE6A		1.76434	0.561822
ACTA1		1.75852	11.6136
RGS4		1.7292	1.47414				x	1.54235	1.40956
HSPA2		1.70518	5.18532
LINP1		1.56091	2.20466
CTNND2		1.4749	3.55198
P3H2		1.45634	2.95326
TTC9		1.43465	1.85047					0.873616	1.84373
FSTL3		1.40334	5.33609
C5AR1		1.39419	1.96068
PROS1		1.33497	7.23305					1.0538	7.18051
EDNRA		1.30904	5.18262					1.1301	5.24623
RRAS2		1.30797	5.74176
WDR66		1.28346	1.78466					0.947668	1.44276
LRRC55		1.27458	2.08244
MYL12A		1.27034	11.2224
TNFRSF11B		1.25107	2.9127
ENSG00000261195		1.24582	1.14693
KCNAB2		1.20591	5.13206					0.790603	4.80627
GPR27		1.17186	2.77432					0.753906	2.54445
IRX6		1.16716	3.76572
KLHL34		1.15249	2.6044
ENSG00000120885		1.15012	7.1999					0.643053	6.86552
DDAH1		1.13273	4.86854					0.763363	4.27458
SCAMP5		1.13081	2.80104
PCLO		1.12466	3.36487
FLNC		1.10806	10.5364
ACE2		1.10626	5.45106					0.794853	5.076
RRP12		1.10051	4.48043
ENSG00000223508		1.09504	1.09054
QPCT		1.08883	0.985743				x	1.39852	1.10015
SLC1A2		1.07491	2.73666
ZBTB7C		1.04724	1.49357
LINC01314		1.04595	4.42859
DIO2		1.04016	4.83997					1.12866	4.69312
GATM		1.03101	5.99209
DNAJA4		1.00591	7.25231
LTBP2		1.00563	5.61173					1.07656	5.55323
LPL		0.987842	10.933
RABGAP1L		0.965105	7.90328					0.800727	7.80485
SAMD12		0.939923	4.21534
WEE1		0.934871	6.44211
MTCL1		0.93276	3.17285
ATP1A2		0.927795	8.73563					0.572046	8.75819
MYL2		0.90939	14.1705					0.44479	14.0072
XPR1		0.908351	7.51147
SERPINE2		0.904175	4.29427
ABAT		0.898075	4.91587
CSRP3		0.896498	11.1336					0.585178	10.9626
DUSP27		0.89449	7.8991
TYRP1		0.89031	7.2851					0.465537	6.97294
LACC1		0.88366	4.25791
ENSG00000119943		0.881203	4.1678
F2R		0.873122	5.00238					0.806192	4.97512
ETV1		0.871883	6.28747					0.657059	5.94598
ENSG00000117632		0.866424	5.52796					0.519944	5.16881
LGALSL		0.864411	4.6504					0.655186	4.36372
CRIM1		0.854986	6.83171
ARHGAP1		0.829145	7.0081					0.596225	6.90659
ST3GAL6		0.828971	6.25161
PCDHGA3		0.825312	2.08099					0.644721	2.03073
CACNA2D1		0.824376	7.35755
SORT1		0.816695	8.22071
TANC2		0.805979	3.23514
HIPK2		0.795026	7.90518
OTUD1		0.792248	4.72792
TBX5-AS1		0.791518	4.67194					0.559197	4.74444
GLRB		0.790352	4.15169					0.445713	4.09162
PCDH9		0.788835	5.27197
CPVL		0.760289	7.37057					0.73052	7.16852
MYBL1		0.753516	3.11961
ARHGEF6		0.753406	7.35559
GAB2		0.751696	5.46257					0.542101	5.34414
RIMKLA		0.739841	4.64088
PTPN14		0.738588	5.88301
LMTK2		0.73296	5.88644					0.486599	6.0013
DIAPH1		0.732181	5.97658
OXCT1		0.725147	9.27047
GPX3		0.725086	9.92189
ZNF462		0.705979	4.35549
TEAD3		0.704511	5.2088
PTPN11		0.699078	8.17141					0.398323	8.04138
SH3D19		0.698527	7.99665
WIPF3		0.697628	3.27551
PDLIM1		0.691434	8.48229					0.375052	8.32226
SACS		0.690748	5.3956
ALPK3		0.690372	8.31226					0.434909	8.18493
ARAP2		0.682714	2.06118
PARP8		0.682547	3.36825
ZNF106		0.677604	10.782
URB1		0.677349	5.12046
DCBLD2		0.6758	6.76969
ENSG00000076706		0.667621	7.04719
ATP2B4		0.664425	8.03407					0.373599	7.99285
AAK1		0.664264	7.14699					0.44509	7.0523
TPD52L1		0.658377	5.77236
CCND2		0.655269	7.97168					0.492183	7.88035
RICTOR		0.65468	6.03106
MAP1B		0.645183	6.95072
PCNX4		0.642162	5.97541					0.454529	5.85356
MXRA7		0.641872	8.58137
CCND1		0.636184	6.59287					0.428412	6.57475
RAB11FIP5		0.633597	4.82412
SDC4		0.632856	6.3426
SLC2A12		0.630014	5.52752
MOSPD1		0.629065	5.33666
FAM129A		0.626472	10.2521					0.446251	10.1331
ATP8B1		0.626037	3.79246
NPY6R		0.623822	8.43688
DMD		0.622298	8.70877
IBA57		0.621302	4.45575
THSD4		0.619163	8.05223
STAM		0.617637	5.27394
SORBS1		0.615886	10.534
KCNJ2		0.610512	5.48115					0.44369	5.28888
ORMDL3		0.609612	6.34488
CYB5R1		0.609521	7.68662
SVIL		0.603237	9.51406
DHCR24		0.598205	4.69409
COQ10B		0.593468	5.62687
INSR		0.591323	7.03848					0.33143	6.95965
RYR2		0.586066	11.7296
PEAK1		0.579222	6.93184
CADM1		0.572515	6.50104
TSC22D2		0.571037	4.62468
CALD1		0.570262	8.06074
MICAL2		0.56874	6.25946
CAP2		0.558767	8.10744
FBXO21		0.556323	6.45112
IGF1R		0.55363	6.07248
HSPH1		0.551565	6.21362
RPS6KA2		0.549976	7.25958					0.358937	7.21284
ACSS1		0.549765	7.83959					0.558517	8.09744
YPEL2		0.548527	6.23049
PARM1		0.54627	8.12101					0.402934	8.11581
PGAM1		0.545316	6.41445					0.297374	6.32108
DOCK5		0.543239	5.41817
NUP188		0.542864	4.90165
OSBPL6		0.542476	3.95608
DUSP3		0.540757	9.14037
SIRPA		0.533301	5.10918
PPP1R9A		0.524884	5.02619
ZMAT3		0.524328	5.35816
SLC12A2		0.524297	4.67679
LNPEP		0.521271	7.21433
ALDH6A1		0.519282	6.94514
COMMD8		0.515532	4.77899
TSPAN9		0.513396	8.14733
RNF217		0.510001	4.15058
SEC31A		0.507336	7.2693
KPNA4		0.493624	8.0162
NHSL1		0.47166	5.44772
AP3M2		0.466617	5.14443					0.360958	5.16381
DAZAP2		0.461058	8.113
PHKA1		0.453082	5.86124
SLC25A23		0.441693	7.08789
TMEM164		0.437402	6.58537
PDSS2		0.422638	5.27532
HUWE1		0.415892	8.03886
SCN7A		-0.464938	7.27317
MRPL48		-0.471107	4.85699
RBM5		-0.47973	5.49328
CYB5A		-0.482459	6.0625
CDH19		-0.494458	5.91026
KLHDC3		-0.497766	7.27851
CHD3		-0.547844	4.52943
ALDOC		-0.549553	7.52135
ECM2		-0.57021	5.1027
ENSG00000265142		-0.574131	4.31762
LAMB1		-0.585988	7.49566
TKTL1		-0.604957	4.67229
ENSG00000090376		-0.611737	3.62122
THUMPD3-AS1		-0.612507	3.45858
S1PR3		-0.624717	5.20179
TNFAIP2		-0.635374	4.62218
GABBR1		-0.637977	4.48804
TGFBR3		-0.643211	5.56971					-0.640111	5.56732
ENSG00000226833		-0.649804	3.01571
MPP3		-0.65657	4.75235
ASS1		-0.664818	5.71083
HSPB3		-0.668802	8.7611					-0.486237	8.84476
CRISPLD2		-0.675302	5.43479
SH3BP2		-0.711354	4.43403
PDE2A		-0.724789	5.28914					-0.597857	5.29252
SLIT3		-0.724819	4.44095
ART3		-0.731454	7.88711					-0.555457	7.89354
NFATC4		-0.756272	3.26747
OLFM1		-0.757951	2.534
CLMP		-0.762571	3.23859					-0.673562	3.32396
HCN4		-0.771198	4.36902
PYGM		-0.783229	7.5319					-0.57368	7.67115
IMPA2		-0.785509	4.53939					-0.404932	4.94286
LDB2		-0.792505	4.90767
B4GALT6		-0.802804	3.43621					-0.496563	3.60515
VGLL3		-0.820189	2.6788
ABCA8		-0.82387	7.27689
KCNK1		-0.832551	4.40649					-0.664851	4.5217
ENSG00000239665		-0.841346	2.84112
LRP1		-0.848335	7.52097					-0.533864	7.77334
FHL2		-0.862967	10.8475
ENSG00000250497		-0.872119	2.90943
GPT2		-0.873697	5.16746					-0.574201	5.30934
SLC1A5		-0.879023	2.24761					-0.612989	2.37688
MATN2		-0.881198	6.40276					-0.539116	6.41566
IL15RA		-0.882166	2.79163
STXBP6		-0.886421	5.63669					-0.570457	5.69996
LPCAT4		-0.896223	5.42095
SLCO2B1		-0.897182	4.71107
SMTNL2		-0.905814	3.93977					-0.761066	4.04177
CYB561		-0.922701	3.91391					-0.74838	4.19866
BCHE		-0.936293	3.14528					-0.799918	3.20668
SELENBP1		-0.942103	6.7562					-0.735497	6.92072
FBLN2		-0.943446	6.80184
C3		-0.946853	7.63768
GFRA1		-0.95676	3.98864
ENSG00000263443		-0.969254	1.85739
ENSG00000115221		-0.977629	4.28542					-0.777423	4.29189
LOC100507477		-0.987452	5.89978
ACKR1		-0.988631	2.71554
SLC9A9		-1.00444	2.10474					-0.554958	2.3959
CAPG		-1.02048	0.669084
ENSG00000274317		-1.02169	3.56087
COL11A2		-1.02217	1.88007
ADAM33		-1.0253	3.69162
MYOF		-1.0317	6.22781					-0.620437	5.96608
SNAI3		-1.03557	0.902938
SLC36A1		-1.06119	2.32999					-0.591133	2.5915
CHL1		-1.08762	3.73884
PCSK2		-1.09215	2.24214
C8orf59		-1.09461	3.29796
PLVAP		-1.10003	3.01399
LRRC4C		-1.11229	0.570946
NTRK3		-1.11451	2.80314					-0.995423	2.82194
SYBU		-1.1148	1.70694
NTRK2		-1.11506	4.41151					-0.664455	4.46892
COL4A3		-1.13609	3.31822
ENSG00000250981		-1.16111	2.37097
ADAMTS7		-1.16273	4.11896
ABCA10		-1.16316	3.54893
DLK1		-1.16414	5.14298
NCF4		-1.16688	0.4019
IL17RD		-1.17168	4.29346
IGDCC4		-1.1725	1.98752					-0.995857	2.28586
MAPK10		-1.18195	2.04081					-0.646811	2.15899
LINC01844		-1.18821	4.28102
PPP1R1A		-1.18836	6.62214					-1.01327	7.00812
ENSG00000234869		-1.19216	3.46528
RARRES2		-1.19818	2.57875					-0.923302	2.60507
ZNF703		-1.22002	3.61786					-0.714181	3.8934
SLC30A3		-1.22144	3.52478
BMP7		-1.23695	4.06334					-0.81998	4.41171
ABCA9		-1.24301	5.65043
EMILIN3		-1.24511	3.35735
S100B		-1.2459	2.28936
ADCYAP1R1		-1.2613	3.5033
KLKB1		-1.26216	1.50213
ANKRD65		-1.28952	1.04964
ENSG00000277737		-1.31404	3.88873					-0.986055	4.22864
FAM81A		-1.31485	3.15648					-1.00244	3.19192
LOC100507053		-1.32065	0.59011
TMEM108		-1.36218	1.81707					-0.836606	1.77664
UCP3		-1.38608	2.60222					-1.13288	3.38238
MMRN1		-1.3951	2.13806
ANGPT1		-1.39547	3.22615					-1.03316	3.17768
CDHR1		-1.40549	0.818432
COL24A1		-1.40911	1.01383
KLHL32		-1.41288	0.866624
TRIM7		-1.43131	2.26495
PHACTR3		-1.43995	3.40831					-0.713456	3.48606
PLCB2		-1.46312	2.78944					-0.719587	2.94787
TMEFF2		-1.486	0.489225
GRIN2A		-1.48757	4.8773
OTOGL		-1.54226	1.22511					-1.09685	0.700698
ENSG00000274295		-1.55637	2.14967
ENSG00000250891		-1.56649	3.98047
PDE11A		-1.58026	2.43182
DLL1		-1.59701	3.60605					-0.507292	3.63205
GSTM5		-1.60154	2.72944					-0.934538	2.37384
PLA2G4F		-1.61389	2.99558
TPSAB1		-1.63026	0.887734
CPA3		-1.67318	1.2699
RET		-1.6821	3.6109					-0.976523	3.80746
ENSG00000230746		-1.68914	1.58938					-1.71101	1.6967
TMEM132B		-1.69392	2.94883					-1.26736	3.24899
COL9A3		-1.70425	0.969113
DIRAS3		-1.72266	4.50672					-1.98347	4.08694
FER1L6		-1.7267	1.8895					-1.05579	2.14772
TMEM132C		-1.75142	2.21145					-1.43133	2.23888
TPRG1		-1.76197	0.492398					-1.22851	0.536216
PROSER2-AS1		-1.77182	0.247946					-1.67726	0.0231809
MIR1247		-1.78969	1.04827
ENSG00000267506		-1.83811	0.294754
CPXM1		-1.84188	0.958266
CNTFR		-1.87256	1.56498					-1.81771	1.88017
ITGBL1		-1.93979	2.43527					-0.939021	2.57774
CFD		-2.0209	4.85799					-1.60081	5.38143
HMGCS2		-2.03535	6.07798
LGR6		-2.07385	1.76384					-2.01201	1.75857
RASD1		-2.12168	3.2767
SLC38A4		-2.16711	0.269885					-1.38166	0.561956
FGFR4		-2.19512	0.500623					-1.64689	0.987062
ENSG00000253369		-2.20076	2.25312
SOSTDC1		-2.24791	0.61333				z	-2.19492	0.837924
CHI3L2		-2.28009	2.26736					-2.00266	2.11285
KCNK13		-2.38078	1.22381
FOSB	z	-2.41012	-0.148887
ENSG00000258676	z	-2.49265	2.37438
SLC7A11	z	-2.71738	0.0637199					-1.46403	-0.229265
TF	z	-2.7744	1.14299					-1.84118	0.943034
TUSC5	z	-3.17266	1.86135
SLC36A2	z	-3.19111	1.46335					-1.89753	0.985359
GDA	z	-3.2538	1.02609				z	-2.17518	1.34291
RBP4	z	-3.25887	0.866111				z	-2.02275	-0.261408
C1QL1	z	-3.26868	0.973871					-1.50055	1.32833
PLIN1	z	-3.30886	3.68013
GRXCR2	z	-3.3652	0.044669				z	-2.25192	0.272455
CIDEC	z	-3.64424	1.68264				z	-2.64359	0.680432
ENSG00000282917	z	-3.78434	3.12845				z	-2.89233	3.5964
SNAP91	z	-4.09276	3.52226				z	-2.88479	3.28055
LEP	z	-4.38938	0.890288				z	-3.11226	0.782291
SAA1	z	-4.79973	0.22014
NPPA							x	4.28109	5.08721
NXPH4							x	2.35064	-0.224812
ENSG00000250708							x	1.75023	2.27952
ENSG00000239828							x	1.53188	-0.055924
STC1							x	1.52236	2.21237
ENSG00000233098							x	1.49696	0.108846
ENSG00000280219							x	1.47226	1.04175
POF1B							x	1.44162	3.59555
C5orf46								1.33068	1.20075
EDIL3								1.2932	4.96433
TNNT3								1.27257	4.84222
MYH15								1.26325	0.322046
DDN								1.25989	0.0833801
PTPN5								1.19831	2.53739
F2RL1								1.15	0.9955
SLC30A2								1.1328	4.07411
PROM1								1.01183	3.73665
SNCA								0.990166	1.51544
AQP3								0.987434	3.12894
RUNX2								0.951477	0.642638
FAM180A								0.896807	3.78089
LINC00282								0.87945	1.22446
ABCB1								0.876586	2.55088
DGKB								0.847133	0.298373
DMKN								0.841849	2.88838
SORL1								0.812578	4.22428
KCNJ4								0.786771	3.37808
SEMA5B								0.78157	3.16507
KBTBD8								0.773882	2.75492
VEGFC								0.771539	3.01221
EHBP1L1								0.741867	5.97485
GPR137C								0.725609	0.865493
FARP1								0.712813	3.25001
SPHK1								0.702784	0.584124
ZNF728								0.694739	1.81412
SMAD9								0.683722	2.64195
HSPA4L								0.680701	4.48301
ENSG00000109062								0.680548	3.20313
DNAJC6								0.668408	3.90714
ILDR2								0.668152	2.58498
NANOS1								0.659727	3.18608
DPP4								0.649183	3.29148
BGN								0.629956	6.24529
ENSG00000106069								0.622777	4.7772
RAPGEF4								0.610937	4.43888
RNF125								0.610793	2.53886
ARRB2								0.606647	3.65602
C14orf37								0.605615	3.34144
HIST1H3E								0.602583	4.09999
LINC01505								0.599661	2.53085
GALNT18								0.586097	4.76588
DYRK1B								0.57858	4.38501
PAWR								0.575278	3.91364
FLJ27354								0.571465	1.22079
SEMA3G								0.565411	4.74534
ASB18								0.553147	3.09591
NLGN1								0.540948	3.85031
ADAMTSL5								0.534541	3.55019
KCNN3								0.532282	3.72049
CPEB4								0.521461	7.3239
F3								0.519004	6.22722
RAB3IP								0.507243	4.88163
MARCH3								0.505838	4.26525
RIN3								0.502035	3.49631
ATP2B1								0.498406	4.02482
ST6GALNAC4								0.495024	4.09525
MDFIC								0.485014	5.93445
OLFML2A								0.472364	5.73872
AJUBA								0.470117	4.29871
ATP7B								0.463394	2.963
SGMS2								0.458714	4.95788
PLK2								0.456044	6.18518
CCDC136								0.452434	3.27951
PTPN3								0.447435	7.448
ENSG00000145016								0.44423	4.39978
CNNM2								0.438965	2.58793
ABLIM2								0.437752	3.59427
PAG1								0.434255	4.51539
BVES								0.423034	6.71886
RAB3A								0.418408	3.97976
ATP11A								0.416365	7.16216
SYNDIG1								0.398307	4.57245
PLEKHA2								0.396941	6.28625
SHMT2								0.396723	4.68134
MYO18B								0.390252	8.0175
LCOR								0.38968	4.07186
PXN								0.386417	5.48039
GRIP2								0.386313	5.53305
CD274								0.381618	4.5756
SRGAP3								0.37624	3.5473
TP53INP2								0.374118	7.73158
CTTNBP2NL								0.369298	3.94136
MFGE8								0.366909	8.31095
TBC1D9								0.365827	4.71039
MAGI3								0.364991	3.69644
GJC1								0.361768	4.87071
PRKAR1A								0.355015	9.32415
ITGA6								0.344997	6.89532
LUZP1								0.339343	5.61479
ERBB4								0.330145	4.43475
TSPYL1								0.327559	6.73878
ENAH								0.324424	6.92526
JPH2								0.323326	8.09628
MCL1								0.319413	7.68311
HEG1								0.318067	8.28664
NUDT16								0.315058	6.69397
VPS8								0.311115	6.71154
ADGRL2								0.309169	6.64424
PODXL								0.306655	7.15028
SNX24								0.298952	3.69325
MPC1								0.298754	8.96229
PTPRK								0.293015	5.75839
FBXL7								0.292474	5.5336
LEPROTL1								0.266965	6.09297
DCAF7								0.252917	6.04163
GFPT1								0.245016	6.6136
LMO4								-0.233481	5.24394
PCID2								-0.249014	6.18447
ENSG00000224837								-0.268278	4.8152
SNX7								-0.272136	4.99843
ZDHHC9								-0.273776	4.56162
EMC3								-0.279306	6.89153
EIF2B3								-0.279463	6.12293
PPIL1								-0.287562	6.43994
PPP1R1C								-0.294396	5.71498
CACYBP								-0.295272	5.56444
FGF12								-0.30452	9.06018
CCNG1								-0.304666	6.72521
LGMN								-0.304927	7.04081
CSGALNACT1								-0.307768	6.93603
AVEN								-0.314256	5.00176
MTIF3								-0.324546	6.9783
ALPK2								-0.327349	7.42773
MB								-0.334234	14.062
TCTN1								-0.336642	4.34561
CPQ								-0.338793	5.64427
LARP6								-0.345267	5.72738
PRKAR1B								-0.352017	4.21694
FAM46C								-0.358567	5.08349
RPL12								-0.359039	7.4972
NAA38								-0.369934	5.244
PRDX4								-0.380215	5.58016
CDH13								-0.387336	8.25335
PRDX1								-0.387808	7.501
COQ8A								-0.390963	8.61299
FAM219B								-0.407726	4.98893
SLC25A33								-0.410548	3.42248
NUDT4								-0.416967	8.47599
DPCD								-0.417522	4.15003
CEP192								-0.418753	5.70823
GAREM1								-0.421678	4.59191
C1RL								-0.425483	3.09873
PTDSS1								-0.436078	8.60511
IFT74								-0.448285	4.32598
OLFML1								-0.45302	4.25937
STYXL1								-0.463325	3.26684
STARD10								-0.465656	5.17444
ENSG00000185834								-0.466088	5.0028
SCPEP1								-0.468019	6.69215
SLC45A3								-0.473628	2.25642
FAM222A								-0.474365	2.81526
FAM149A								-0.483261	3.79237
SMC2-AS1								-0.487703	2.709
AGTPBP1								-0.489588	6.64824
EIF4EBP1								-0.496194	3.77447
CARNS1								-0.50007	5.032
SHISA4								-0.516391	6.55227
FGF14-AS2								-0.518518	3.11088
PIFO								-0.520636	4.35186
PRKCD								-0.539935	3.69273
PCSK6								-0.54183	5.02964
RTN2								-0.544637	3.25447
ENSG00000277394								-0.546538	3.71468
MRC2								-0.546929	5.39232
E2F5								-0.547963	2.05653
BIRC3								-0.550972	4.00164
EPHB1								-0.566663	2.23127
NXPH3								-0.568005	3.53832
PFKFB3								-0.56971	4.75674
NQO1								-0.574193	3.738
H2AFJ								-0.574791	3.0733
FGF7								-0.581593	5.54508
RPL21P28								-0.584249	1.36482
PLTP								-0.587743	5.16261
TRIM16L								-0.588172	4.44924
MRPS6								-0.589633	4.61731
ITGA11								-0.589877	4.59384
PODN								-0.591041	5.0262
FMO5								-0.592068	2.34809
CSRP2								-0.596682	4.99871
C1GALT1C1L								-0.601726	1.60517
EFHC2								-0.603948	4.80368
SUSD1								-0.611885	2.88946
ENSG00000250041								-0.618323	1.75204
GRB14								-0.639441	3.83996
TSKU								-0.642532	3.838
LINC01550								-0.649496	2.14179
SLC15A2								-0.658841	4.02932
S100A10								-0.664919	6.34011
P2RX6								-0.671767	2.54206
ENSG00000240859								-0.67398	1.21556
NEK11								-0.680389	1.87095
ENSG00000176753								-0.686244	2.18286
ENSG00000108379								-0.6979	0.870804
SYNC								-0.706883	3.46568
MEGF9								-0.708622	5.65754
MAGIX								-0.709824	1.51273
SLC27A6								-0.713281	7.30238
AKR1C2								-0.720761	4.1221
PYGL								-0.730095	2.30921
PNMA2								-0.735177	1.74017
DAPK1								-0.740228	2.13638
EFEMP1								-0.747346	5.92036
HIST1H2BJ								-0.761154	0.629275
KCNA2								-0.767763	2.74252
ASIC1								-0.767868	1.03649
CLSTN2								-0.771222	4.02581
REPS2								-0.778059	3.76329
METTL7B								-0.781991	3.33249
TNFAIP8L3								-0.786532	2.34733
UBXN10								-0.803668	2.72929
ARHGEF4								-0.814526	2.02797
PRKCB								-0.827691	1.70138
CACNA2D3								-0.835369	5.97145
HENMT1								-0.835567	0.976368
ART4								-0.842227	2.34387
ENSG00000130035								-0.84378	2.55134
GRAP2								-0.862	0.773403
LAMC2								-0.90859	3.81513
GNAL								-0.91906	2.28118
SLC24A3								-0.930025	0.889003
RARRES1								-0.941938	1.52172
ASTN2								-0.956997	3.57969
SLC2A5								-0.957506	3.27249
CHGB								-0.973444	3.35283
LRFN5								-0.978753	0.343288
SLC38A5								-0.99312	0.733951
EGR1								-0.994425	4.83973
PDCD1LG2								-1.01724	1.50467
HRASLS5								-1.02735	1.94251
RNF157								-1.03899	3.72341
OPN4								-1.04335	0.769651
ENSG00000232044								-1.05253	2.27302
LOC285556								-1.05278	1.15824
IGSF11								-1.05352	1.63168
EPHB2								-1.06703	0.58594
MYH6								-1.06793	10.1679
C8orf34								-1.07028	0.696766
RHAG								-1.12193	0.319232
IL20RA								-1.13699	3.61368
CHRDL1								-1.1933	3.51996
ART5								-1.19574	1.84085
CP								-1.21696	0.560782
GCNA								-1.25084	0.917463
RIIAD1								-1.26516	0.497485
HTR4								-1.29881	2.43355
NOS1								-1.31404	0.440102
CD5L								-1.31988	1.15274
GPC5								-1.33153	0.776011
LMAN1L								-1.34945	0.961854
SPINT1								-1.35764	0.284986
FAM216B								-1.4121	2.07937
RSPO3								-1.47499	0.25833
APBA2								-1.4916	-0.037671
SCD								-1.49563	4.04831
GYG2								-1.52852	0.553151
FAM81B								-1.555	3.32953
ULK4								-1.5743	3.47859
ENSG00000225415								-1.65949	0.366108
GOLGA7B								-1.76925	-0.153633
CDHR3								-1.79728	1.89032
KIF18B								-1.80154	1.41724
NSUN7								-1.81808	0.155765
ENSG00000224238								-1.82476	-0.0212066
CNTNAP2								-1.91737	0.232278
ENSG00000261606							z	-2.11119	0.898108
KLK14							z	-2.13764	0.0428534
SLN							z	-2.1621	2.35642
ADIPOQ							z	-2.26166	3.21504
SLC6A4							z	-2.34532	-0.178682
TRHDE-AS1							z	-3.11383	-0.628118
